# Supplementary material for: Complexity of Genomic Epidemiology of Carbapenem-Resistant Klebsiella pneumoniae Isolates in Colombia Urges the Reinforcement of Whole Genome Sequencing-Based Surveillance Programs
Source: Clin Infect Dis. 2021 Nov 25;73(Suppl 4):S290–9. doi: 10.1093/cid/ciab777 (PMC8634422; doi:10.1093/cid/ciab777)
Supplement: ciab777_suppl_Supplementary_Table_2 [file ciab777_suppl_supplementary_table_2.xlsx]

## Sheet: Table S1
Table S2. Demographic, phenotypic and genotypic characteristics of 425 isolates of carbapenem-resistant Klebsiella pneumoniae
SANGER_ID	Alternative.sample.id	year	Department	Age	Sex	Source	Phenotypic screening tests for detection of carbapenemases			Profile resistance (Kirby Bauer)													Determinants of resistance														ST	CLONAL_GROUP	CLONAL_GROUPAggregation_at_80%	K_locus	wzi	O_locus	Virulence factors
							Hodge.Modified.Test	Boronic.Acid.Sinergy.test	EDTA.SMA.Sinergy.test	Imipenem	Meropenem	Ertapenem	Ceftazidime	Cefotaxime	Cefepime	Cefoxitin	Ciprofloxacin	Gentamicin	Amikacin	Aztreonam	Piperacilin.tazobactam	Trimethoprim.sulfamethoxazole	Carbapenemases	Extended-spectrum β-lactamases (ESBL)	AmpC β-lactamases	Other β-lactamases	Aminoglycosides	Colistin	Fluoroquinolones	MLS	Phenicols	Rifampin	Sulfonamides	Tetracyclines	Trimethoprim	Omp_Status							Yersiniabactin	YbST	Colibactin	CbST	Aerobactin	AbST	Salmochelin
G18000015	RB 155	2013	Antioquia	85	Male	Urine	Positive	Positive	Negative	Resistant	Resistant	Resistant	Intermediate	Resistant	Susceptible-dose dependent	Susceptible	Susceptible	Susceptible	Susceptible	Intermediate	Resistant	Susceptible	KPC-3	-	-	SHV-11;TEM-1D	-	-	-	-	-	-	-	-	-	wt	4838	CG412	Others_CG	KL14	wzi114	O3b	-	0	-	0	-	0	-
G18000020	RB 160	2013	Antioquia	82	Female	Blood	Positive	Positive	Negative	Resistant	Resistant	Resistant	Resistant	Resistant	Resistant	Resistant	Resistant	Resistant	Resistant	Resistant	Resistant	Resistant	KPC-3	CTX-M-12	-	SHV-11;TEM-1D	AadA2;RmtG	-	GyrA-83I;GyrA-87N;ParC-80I	-	CatA1	-	SulI;SulII	-	DfrA12	OmpK35/K36GD	258	CG258	CG258	KL107	wzi154	O2v2	ybt 17; ICEKp10	265	clb 3	19-1LV	-	0	-
G18000021	RB 161	2013	Antioquia	72	Female	Blood	Positive	Positive	Negative	Resistant	Resistant	Resistant	Resistant	Resistant	Resistant	Resistant	Resistant	Resistant	Resistant	Resistant	Resistant	Resistant	KPC-3	CTX-M-12	-	TEM-1D	Aac6-Ib;AadA2;RmtG	-	GyrA-83I;GyrA-87N;ParC-80I	-	CatA1	-	SulI;SulII	-	DfrA12	OmpK35/K36GD	258	CG258	CG258	KL107	wzi154	O2v2	ybt 17; ICEKp10	265	clb 3	19-1LV	-	0	-
G18000023	RB 163	2013	Antioquia	73	Male	Blood	Positive	Positive	Negative	Resistant	Resistant	Resistant	Resistant	Resistant	Resistant	Resistant	Resistant	Resistant	Resistant	Resistant	Resistant	Resistant	KPC-3	-	-	TEM-1D	Aac3-Iva;AadA1-pm ;Aph4-Ia	-	GyrA-83I;GyrA-87N;ParC-80I	-	CatA1;CmlA1	-	SulI;SulIII	-	DfrA12	OmpK35/K36GD	258	CG258	CG258	KL107	wzi154	O2v2	ybt 17; ICEKp10	265	clb 3	19-1LV	-	0	-
G18000024	RB 164	2013	Cundinamarca	70	Male	Urine	Positive	Positive	Negative	Resistant	Resistant	Resistant	Resistant	Resistant	Resistant	Resistant	Resistant	Resistant	Resistant	Resistant	Resistant	Resistant	KPC-3	-	-	-	Aac3-Iva;Aac6-Ib;AadA1-pm ;Aph4-Ia	-	GyrA-83I;GyrA-87N;ParC-80I	-	CatA1;CmlA1	-	SulI;SulIII	-	DfrA12	OmpK35/K36GD	258	CG258	CG258	KL107	wzi154	O2v2	ybt 17; ICEKp10	265	clb 3	19	-	0	-
G18000026	RB 166	2013	Boyaca	No data	Female	Tracheal	Negative	Negative	Negative	Resistant	Resistant	Resistant	Resistant	Resistant	Resistant	Resistant	Resistant	Resistant	Resistant	Resistant	Resistant	Resistant	VIM-2	CTX-M-15	CMY-2	OXA-1;SHV-28;TEM-1D	AadA5;AphA6	-	GyrA-83F;GyrA-87A;ParC-80I	MphA	CatA2 ;CatB4;CmlA5	-	SulI	TetA	DfrA1;DfrA17	wt	15	CG14/15	CG14/15	KL24	wzi24	O1v1	-	0	-	0	-	0	-
G18000027	RB 167	2013	Antioquia	1	Female	Bronchoalveolar lavage	Negative	Negative	Negative	Intermediate	Resistant	Resistant	Resistant	Resistant	Resistant	Resistant	Susceptible	Resistant	Susceptible	Resistant	Resistant	Resistant	-	CTX-M-2	-	SHV-1	Aac3-VIa ;AadA1-pm ;StrB	-	-	-	-	-	SulI;SulII	TetD	DfrA14	OmpK35/K36-trunc	300	ST300	Others_CG	KL18	wzi81	O1v2	-	0	-	0	-	0	-
G18000049	RB 190	2013	Santander	43	Female	Blood	Positive	Positive	Unrealized	Resistant	Resistant	Resistant	Resistant	Resistant	Resistant	Resistant	Resistant	Susceptible	Susceptible	Resistant	Resistant	Resistant	KPC-2	-	-	SHV-1	AadA16	-	QnrB6	-	-	Arr3	SulI	TetD	DfrA27	wt	14	CG14/15	CG14/15	KL2	wzi2	O1v1	-	0	-	0	-	0	-
G18000059	RB 200	2013	Valle del Cauca	75	Female	No data	Positive	Positive	Negative	Resistant	Resistant	Resistant	Resistant	Resistant	Resistant	Resistant	Resistant	Resistant	Resistant	Resistant	Resistant	Resistant	KPC-3	CTX-M-12	-	SHV-187 ;TEM-1D	Aac6-Ib ;AadA2;RmtG	-	GyrA-83I;GyrA-87N;ParC-80I	-	CatA1	-	SulI;SulII	-	DfrA12	OmpK35/K36GD	258	CG258	CG258	KL107	wzi154	O2v2	ybt 17; ICEKp10	265	clb 3	19-1LV	-	0	-
G18000063	RB 204	2013	Cauca	58	Female	Urine	Positive	Positive	Negative	Intermediate	Resistant	Resistant	Resistant	Resistant	Resistant	Susceptible	Resistant	Resistant	Resistant	Resistant	Resistant	Resistant	KPC-2	CTX-M-15	-	SHV-11;OXA-1;TEM-1D	Aac3-IIa;Aph3''Ia ;StrA;StrB	-	GyrA-83I;ParC-80I;QnrB19	-	CatA2 ;CatB4	-	SulII	-	DfrA14	wt	147	CG147	CG147	KL64	wzi64	O2v1	-	0	-	0	-	0	-
G18000074	RB 215	2013	Norte de Santander	No data	Male	No data	Positive	Negative	Negative	Resistant	Resistant	Resistant	Resistant	Resistant	Resistant	Resistant	Resistant	Susceptible	Resistant	Resistant	Resistant	Resistant	KPC-3	-	-	SHV-11;OXA-9 ;TEM-1D	Aac6-Ib;Aph3-Ia	-	GyrA-83I;ParC-80I	MphA	CatA1	-	SulI	-	DfrA12	OmpK35/K36GD	512	CG258	CG258	KL107	wzi154	O2v2	-	0	-	0	-	0	-
G18000077	RB 218	2013	Cundinamarca	90	Male	Tracheal	Positive	Negative	Negative	Resistant	Resistant	Resistant	Resistant	Resistant	Resistant	Resistant	Resistant	Resistant	Resistant	Resistant	Resistant	Resistant	KPC-3	SHV-12	-	TEM-1D	Aac3-Iva;Aac6-Ib;AadA1-pm ;AadA2;Aph4-Ia	-	GyrA-83I;GyrA-87N;ParC-80I	-	CatA1;CmlA1	-	SulI;SulIII	-	DfrA12	OmpK35/K36GD	258	CG258	CG258	KL107	wzi154	O2v2	ybt 17; ICEKp10	265	clb 3	19	-	0	-
G18000078	RB 219	2013	Santander	58	Female	Blood	Positive	Positive	Negative	Resistant	Resistant	Resistant	Resistant	Resistant	Resistant	Resistant	Resistant	Resistant	Resistant	Resistant	Resistant	Resistant	KPC-3	-	-	SHV-187 ;TEM-1D	Aac3-Iva;AadA1-pm ;Aph4-Ia	-	GyrA-83I;GyrA-87N;ParC-80I	-	CatA1;CmlA1	-	SulI;SulIII	-	DfrA12	OmpK35/K36GD	258	CG258	CG258	KL107	wzi154	O2v2	ybt 17; ICEKp10	265	clb 3	19	-	0	-
G18000098	RB 240	2013	Santander	55	Male	Urine	Positive	Negative	Negative	Intermediate	Resistant	Resistant	Resistant	Resistant	Resistant	Resistant	Resistant	Resistant	Resistant	Resistant	Resistant	Intermediate	KPC-3;NDM-1	SHV-12	-	TEM-150	Aac3-Iva;Aac6-Ib ;AadA1-pm ;AadA2;Aph4-Ia	-	GyrA-83I;GyrA-87N;ParC-80I	-	CmlA1	-	SulII;SulIII	-	-	OmpK35-trunc	258	CG258	CG258	KL107	wzi154	O2v2	ybt 17; ICEKp10	265	clb 3	19	-	0	-
G18000102	RB 244	2013	Santander	No data	Male	Gastrostomy	Positive	Positive	Negative	Resistant	Resistant	Resistant	Resistant	Resistant	Resistant	Resistant	Resistant	Resistant	Resistant	Resistant	Resistant	Resistant	KPC-3	CTX-M-15	-	SHV-11;OXA-1	Aac3-IIa;Aac6-Ib;StrA;StrB	-	GyrA-83I;GyrA-87N;ParC-80I;QnrB1	-	CatB4	-	SulII	TetA	DfrA14	OmpK35/K36GD	258	CG258	CG258	KL107	wzi154	O2v2	ybt 17; ICEKp10	265	clb 3	19	-	0	-
G18000137	RB 281	2013	Cundinamarca	64	Male	No data	Positive	Negative	Negative	Resistant	Resistant	Resistant	Resistant	Resistant	Resistant	Resistant	Resistant	Susceptible	Resistant	Resistant	Resistant	Resistant	KPC-3	-	-	SHV-11;OXA-9 ;TEM-1D	Aac6-Ib;AadA2;Aph3-Ia	-	GyrA-83I;ParC-80I	MphA	CatA1	-	SulI	-	DfrA12	OmpK35/K36GD	512	CG258	CG258	KL107	wzi154	O2v2	-	0	-	0	-	0	-
G18000141	RB 514-2	2013	Valle del Cauca	69	Female	Abdominal	Negative	Negative	Negative	Susceptible	Resistant	Resistant	Resistant	Resistant	Resistant	Resistant	Resistant	Resistant	Intermediate	Resistant	Resistant	Resistant	-	CTX-M-15	-	SHV-26;OXA-1;TEM-1D	Aac3-IIa;StrA;StrB	-	QnrB1	-	CatB4;FloR	-	SulII	TetA	DfrA14	OmpK35/K36-trunc	37	CG37	Others_CG	KL11	wzi685	O3b	-	0	-	0	-	0	-
G18000145	RB 537	2013	Cundinamarca	73	Male	Tracheal	Positive	Positive	Negative	Resistant	Resistant	Resistant	Resistant	Resistant	Resistant	Susceptible	Resistant	Resistant	Susceptible	Resistant	Resistant	Resistant	KPC-3	-	-	-	Aac6-Ib;AadA2	-	GyrA-83I;GyrA-87N;ParC-80I	-	CatA1	-	SulI	-	DfrA12	OmpK35-trunc	258	CG258	CG258	KL107	wzi154	O2v2	ybt 17; ICEKp10	265-1LV	clb 3	19	-	0	-
G18000158	RB 570	2013	Norte de Santander	56	Male	Bronquial secretion	Positive	Negative	Positive	Resistant	Resistant	Resistant	Resistant	Resistant	Susceptible-dose dependent	Resistant	Resistant	Resistant	Resistant	Resistant	Resistant	Resistant	VIM-2	CTX-M-15	CMY-2	SHV-11;OXA-1	AadB;AphA6 ;StrA;StrB	-	GyrA-83I;ParC-80I;QnrB19	-	CatA2 ;CatB4	-	SulI	-	DfrA14	wt	147	CG147	CG147	KL64	wzi64	O2v1	-	0	-	0	-	0	-
G18000160	RB 580	2013	Antioquia	61	Female	Urine	Positive	Positive	Negative	Resistant	Resistant	Resistant	Resistant	Resistant	Susceptible-dose dependent	Resistant	Resistant	Resistant	Susceptible	Resistant	Resistant	Resistant	KPC-2	-	-	SHV-11;OXA-1	Aac3-IIa;Aac3-Iva;AadA1-pm ;AadA2;AadA5;Aph4-Ia;StrA;StrB	-	GyrA-83I;ParC-80I;QnrB19	ErmB ;MphA	CatB4;CmlA1	-	SulI;SulIII	-	DfrA17	wt	11	CG258	CG258	KL10	wzi100	O3/O3a	-	0	-	0	-	0	-
G18000164	RB 584	2013	Antioquia	No data	Male	Urine	Positive	Positive	Negative	Resistant	Resistant	Resistant	Resistant	Resistant	Resistant	Resistant	Resistant	Susceptible	Resistant	Resistant	Resistant	Resistant	KPC-3	SHV-12	-	-	Aac3-Iva;Aac6-Ib;AadA2;Aph4-Ia	-	GyrA-83I;GyrA-87N;ParC-80I	-	CmlA1	-	SulI;SulIII	-	DfrA12	OmpK35/K36GD	258	CG258	CG258	KL107	wzi154	O2v2	ybt 17; ICEKp10	265	clb 3	19	-	0	-
G18000165	RB 585	2013	Antioquia	35	Female	Urine	Positive	Negative	Negative	Resistant	Resistant	Resistant	Resistant	Resistant	Resistant	Susceptible	Resistant	Resistant	Susceptible	Resistant	Resistant	Resistant	KPC-2	CTX-M-15;CTX-M-2	-	OXA-1;TEM-1D;SHV-28	Aac3-IIa;StrA;StrB	-	GyrA-83I;ParC-80I;QnrB19;QnrB1	-	CatB4	-	SulI;SulII	TetA;TetB	DfrA14	wt	307	CG307	CG307	KL102	wzi173	O2v2	-	0	-	0	-	0	-
G18000167	RB 591	2013	Antioquia	10	Female	Urine	Positive	Positive	Negative	Resistant	Resistant	Resistant	Resistant	Resistant	Resistant	Susceptible	Intermediate	Intermediate	Susceptible	Resistant	Resistant	Resistant	KPC-2	CTX-M-15	-	SHV-11;OXA-1;TEM-1D	Aac3-IIa;StrA;StrB	-	QnrB1	-	CatB4	-	SulI;SulII	TetA	DfrA14	wt	348	ST348	Others_CG	KL62	wzi94	O1v1	-	0	-	0	-	0	-
G18000172	RB 601	2013	Antioquia	71	Female	Urine	Positive	Negative	Negative	Intermediate	Resistant	Resistant	Intermediate	Resistant	Susceptible-dose dependent	Susceptible	Intermediate	Resistant	Susceptible	Resistant	Resistant	Susceptible	KPC-2	-	-	SHV-11	Aac3-IIa;StrA;StrB	-	QnrB19	-	-	-	-	-	-	wt	4852	CG65	Others_CG	KL130	wzi362	O1v2	-	0	-	0	-	0	-
G18000174	RB 604-1	2013	Santander	3	Female	Blood	Positive	Positive	Negative	Resistant	Resistant	Resistant	Resistant	Resistant	Resistant	Resistant	Susceptible	Susceptible	Susceptible	Resistant	Resistant	Resistant	KPC-2	-	-	SHV-26	AadA16	-	-	-	-	Arr3	SulI	-	DfrA27	wt	113	CG113	Others_CG	KL114	wzi355	O3/O3a	-	0	-	0	-	0	-
G18000177	RB 609-1	2013	Boyaca	58	Male	Sputum	Positive	Positive	Negative	Resistant	Resistant	Resistant	Resistant	Resistant	Resistant	Resistant	Resistant	Intermediate	Susceptible	Resistant	Resistant	Resistant	KPC-2	CTX-M-15;SHV-101	-	OXA-1;TEM-1D	Aac3-IIa;AadB;StrA;StrB	MgrB_trunc	QnrB1	-	CatB4	-	SulII	TetA	DfrA14	wt	13	CG13	CG13	KL3	wzi40	O1v2	-	0	-	0	-	0	-
G18000181	RB 619	2013	Santander	72	Female	Bronquial secretion	Positive	Positive	Negative	Resistant	Resistant	Resistant	Resistant	Resistant	Resistant	Resistant	Resistant	Susceptible	Susceptible	Resistant	Resistant	Resistant	KPC-2	-	-	SHV-11	StrA ;StrB	-	GyrA-83I;ParC-80I;Qnr-S1	-	-	-	SulII	TetC;TetD	DfrA14	OmpK35-trunc	147	CG147	CG147	KL64	wzi64	O2v1	-	0	-	0	-	0	-
G18000182	RB 620	2013	Santander	51	Female	Bronquial secretion	Positive	Positive	Negative	Resistant	Resistant	Resistant	Resistant	Resistant	Resistant	Resistant	Susceptible	Susceptible	Susceptible	Resistant	Resistant	Resistant	KPC-2	-	-	SHV-187	AadA16	-	-	-	-	Arr3	SulI	TetD	DfrA27	OmpK36-trunc	520	CG17/20	CG17/20	KL2	wzi114	O1v2	-	0	-	0	-	0	-
G18000183	RB 621	2013	Santander	79	Female	Urine	Positive	Negative	Positive	Resistant	Resistant	Resistant	Resistant	Resistant	Resistant	Resistant	Resistant	Resistant	Resistant	Resistant	Resistant	Resistant	VIM-2	CTX-M-15	CMY-2	SHV-11	AadB;AphA6	-	GyrA-83I;ParC-80I;QnrB19	-	CatA2	-	-	-	DfrA14	OmpK36GD	147	CG147	CG147	KL64	wzi64	O2v1	-	0	-	0	-	0	-
G18000184	RB 623	2013	Santander	80	Male	Bronquial secretion	Positive	Positive	Negative	Resistant	Resistant	Resistant	Resistant	Resistant	Resistant	Resistant	Resistant	Susceptible	Susceptible	Resistant	Resistant	Resistant	KPC-2	-	-	SHV-11	StrA ;StrB	-	GyrA-83I;ParC-80I;Qnr-S1	-	-	-	SulII	TetC;TetD	DfrA14	OmpK35-trunc	147	CG147	CG147	KL64	wzi64	O2v1	-	0	-	0	-	0	-
G18000185	RB 624	2013	Santander	25	Male	Urine	Positive	Positive	Negative	Resistant	Resistant	Resistant	Resistant	Resistant	Resistant	Resistant	Resistant	Susceptible	Intermediate	Resistant	Resistant	Resistant	KPC-3	-	-	OXA-2	Aac3-Iva;AadA1-pm ;AadA2;Aph4-Ia	-	GyrA-83I;GyrA-87N;ParC-80I	MphA	CatA1;CmlA1	-	SulI;SulIII	-	DfrA29	OmpK35/K36GD	258	CG258	CG258	KL107	wzi154	O2v2	ybt 17; ICEKp10	265	clb 3	19-1LV	-	0	-
G18000188	RB 632	2013	Santander	63	Male	Blood	Positive	Positive	Negative	Resistant	Resistant	Resistant	Resistant	Resistant	Resistant	Resistant	Resistant	Susceptible	Susceptible	Resistant	Resistant	Resistant	KPC-2	-	-	TEM-1D	AadA2;StrB	-	GyrA-83I;ParC-80I	-	-	-	SulI;SulII	TetA	-	wt	11	CG258	CG258	KL10	wzi100	O3/O3a	-	0	-	0	-	0	-
G18000189	RB 633	2013	Santander	62	Female	Catheter	Positive	Positive	Negative	Resistant	Resistant	Resistant	Resistant	Resistant	Resistant	Resistant	Resistant	Susceptible	Intermediate	Resistant	Resistant	Intermediate	KPC-3	-	-	TEM-1D	Aac3-Iva;AadA1-pm ;AadA2;Aph4-Ia	-	GyrA-83I;GyrA-87N;ParC-80I	-	CmlA1	-	SulIII	-	-	OmpK35/K36GD	258	CG258	CG258	KL107	wzi154	O2v2	ybt 17; ICEKp10	265	clb 3	19	-	0	-
G18000199	RB 655	2013	Antioquia	63	Male	Urine	Positive	Positive	Negative	Resistant	Resistant	Resistant	Resistant	Resistant	Resistant	Resistant	Resistant	Intermediate	Resistant	Resistant	Resistant	Resistant	KPC-2	SHV-31	-	-	StrA;StrB	-	GyrA-83Y	-	CatA1	-	SulI	-	-	OmpK35-trunc	14	CG14/15	CG14/15	KL2	wzi2	O1v1	ybt 10; ICEKp4	106-1LV	-	0	-	0	-
G18000201	RB 657	2013	Antioquia	80	Male	Urine	Positive	Positive	Negative	Resistant	Resistant	Resistant	Resistant	Resistant	Resistant	Resistant	Resistant	Susceptible	Resistant	Resistant	Resistant	Resistant	KPC-3	-	-	SHV-11;OXA-9 ;TEM-1D	AadA16 ;AadA2;Aph3-Ia	-	GyrA-83I;ParC-80I	MphA	CatA1	Arr3	SulI	-	DfrA12;DfrA27	OmpK35/K36GD	512	CG258	CG258	KL107	wzi154	O2v2	-	0	-	0	-	0	-
G18000202	RB 660	2013	Antioquia	No data	Female	Sputum	Positive	Positive	Negative	Resistant	Resistant	Resistant	Resistant	Resistant	Resistant	Susceptible	Resistant	Intermediate	Susceptible	Resistant	Resistant	Resistant	KPC-2	CTX-M-15	-	OXA-1;SHV-28;TEM-1D	Aac3-IIa;StrA;StrB	-	GyrA-83I;ParC-80I;QnrB19;QnrB1	-	CatB4	-	SulII	TetA	DfrA14	wt	307	CG307	CG307	KL102	wzi173	O2v2	-	0	-	0	-	0	-
G18000209	RB 668	2013	Antioquia	75	Female	Urine	Positive	Positive	Negative	Resistant	Resistant	Resistant	Resistant	Resistant	Resistant	Resistant	Resistant	Susceptible	Susceptible	Resistant	Resistant	Resistant	KPC-3	-	-	-	AadA2	-	GyrA-83I;GyrA-87N;ParC-80I	-	-	-	SulI	-	DfrA12	OmpK35/K36GD	258	CG258	CG258	KL107	wzi154	O2v2	ybt 17; ICEKp10	265	clb 3	19	-	0	-
G18000211	RB 670	2013	Antioquia	84	Male	Urine	Positive	Positive	Negative	Resistant	Resistant	Resistant	Intermediate	Resistant	Susceptible-dose dependent	Susceptible	Intermediate	Resistant	Susceptible	Resistant	Resistant	Susceptible	KPC-2	-	-	SHV-33	Aac3-IIa;StrA	-	QnrB19	-	-	-	-	TetD	-	wt	35	CG35	Others_CG	KL110	wzi199	O1v1	-	0	-	0	-	0	-
G18000213	RB 676	2013	Antioquia	42	Male	Urine	Positive	Positive	Negative	Resistant	Resistant	Resistant	Resistant	Resistant	Resistant	Resistant	Resistant	Susceptible	Resistant	Resistant	Resistant	Resistant	KPC-3	-	-	SHV-11;OXA-9 ;TEM-1D	Aac6-Ib;Aph3-Ia	-	GyrA-83I;ParC-80I	MphA	CatA1	-	SulI	-	DfrA12	OmpK35/K36GD	512	CG258	CG258	KL107	wzi154	O2v2	-	0	-	0	-	0	-
G18000214	RB 677	2013	Antioquia	72	Male	Urine	Positive	Positive	Negative	Resistant	Resistant	Resistant	Resistant	Resistant	Resistant	Resistant	Resistant	Susceptible	Susceptible	Resistant	Resistant	Intermediate	KPC-2	CTX-M-15	-	OXA-1;SHV-28;TEM-1D	StrA;StrB	-	GyrA-83I;ParC-80I;QnrB1	-	CatB4	-	SulI;SulII	TetA	-	wt	307	CG307	CG307	KL102	wzi173	O2v2	-	0	-	0	-	0	-
G18000218	RB 686	2013	Santander	26	Male	Urine	Positive	Positive	Negative	Intermediate	Resistant	Resistant	Resistant	Resistant	Resistant	Resistant	Resistant	Resistant	Resistant	Resistant	Resistant	Resistant	KPC-3	-	-	OXA-2;SHV-187	Aac3-Iva;Aac6-Ib;AadA1-pm ;AadA2;Aph4-Ia	-	GyrA-83I;GyrA-87N;ParC-80I	MphA	CatA1;CmlA1	-	SulI;SulIII	-	DfrA29	OmpK35/K36GD	258	CG258	CG258	KL107	wzi154	O2v2	ybt 17; ICEKp10	265	clb 3	19-1LV	-	0	-
G18000221	RB 692	2013	Valle del Cauca	76	Male	Urine	Positive	Positive	Negative	Resistant	Resistant	Resistant	Resistant	Resistant	Resistant	Resistant	Resistant	Resistant	Resistant	Resistant	Resistant	Resistant	KPC-3	CTX-M-15	-	SHV-11;OXA-1	Aac3-IIa;Aac6-Ib;StrA;StrB	-	GyrA-83I;GyrA-87N;ParC-80I;QnrB1	-	CatB4	-	SulII	TetA	DfrA14	OmpK35/K36GD	258	CG258	CG258	KL107	wzi154	O2v2	ybt 17; ICEKp10	265	clb 3	19	-	0	-
G18000222	RB 693	2013	Valle del Cauca	96	Female	Secretion	Positive	Positive	Negative	Intermediate	Resistant	Resistant	Resistant	Resistant	Resistant	Susceptible	Resistant	Intermediate	Susceptible	Resistant	Resistant	Resistant	KPC-2	CTX-M-2;SHV-101	-	OXA-1	Aac3-IIa	-	QnrB19;QnrB1	MphB	CatB4	-	SulI	TetA;TetB	DfrA14	wt	13	CG13	CG13	KL3	wzi40	O1v2	-	0	-	0	-	0	-
G18000224	RB 700	2013	Valle del Cauca	84	Male	Tracheal	Positive	Positive	Negative	Resistant	Resistant	Resistant	Resistant	Resistant	Susceptible-dose dependent	Susceptible	Intermediate	Susceptible	Susceptible	Resistant	Resistant	Intermediate	KPC-2	CTX-M-15	-	SHV-11;OXA-1;TEM-1D	Aac3-IIa;StrA	-	QnrB1	-	CatB4	-	SulII	TetA	DfrA14	wt	2599	CG36	Others_CG	KL27	wzi27	O2v2	-	0	-	0	-	0	-
G18000225	RB 701	2013	Valle del Cauca	70	Female	Stool	Positive	Positive	Negative	Resistant	Resistant	Resistant	Resistant	Resistant	Resistant	Resistant	Resistant	Resistant	Susceptible	Resistant	Resistant	Resistant	KPC-2	CTX-M-15	-	SHV-11;OXA-1;TEM-1D	Aac3-IIa;StrA;StrB	-	GyrA-83I;ParC-80I;QnrB1	-	CatB4	-	SulII	TetA	DfrA14	OmpK35-trunc	629	CG629	Others_CG	KL10	wzi485	O3/O3a	-	0	-	0	-	0	-
G18000228	RB 712	2013	Valle del Cauca	53	Female	Urine	Positive	Positive	Negative	Resistant	Resistant	Resistant	Resistant	Resistant	Resistant	Resistant	Resistant	Intermediate	Susceptible	Resistant	Resistant	Resistant	KPC-2	CTX-M-15	-	OXA-1;SHV-28	Aac3-IId;StrA;StrB	-	GyrA-83F;GyrA-87A;ParC-80I;QnrB1	-	CatB4	-	SulII	TetA	DfrA14;DfrA17	wt	15	CG14/15	CG14/15	KL24	wzi24	O1v1	-	0	-	0	-	0	-
G18000231	RB 718	2013	Valle del Cauca	80	Female	Urine	Positive	Positive	Negative	Resistant	Resistant	Resistant	Resistant	Resistant	Resistant	Susceptible	Susceptible	Susceptible	Susceptible	Resistant	Resistant	Susceptible	KPC-2	CTX-M-96	-	SHV-187	StrA;StrB	-	QnrB19	-	-	-	-	-	-	wt	76	CG76	CG76	KL10	wzi100	O3/O3a	-	0	-	0	-	0	-
G18000233	RB 720	2013	Boyaca	No data	Male	Urine	Positive	Positive	Negative	Resistant	Resistant	Resistant	Resistant	Resistant	Resistant	Resistant	Resistant	Resistant	Resistant	Resistant	Resistant	Resistant	KPC-2	CTX-M-15	-	SHV-11;TEM-1D	Aac3-IIa;Aph3''Ia ;StrA;StrB	-	GyrA-83I;ParC-80I	-	-	-	SulII	-	DfrA14	OmpK36-trunc	147	CG147	CG147	KL64	wzi64	O2v1	-	0	-	0	-	0	-
G18000237	RB 734	2013	Antioquia	83	Male	Blood	Positive	Positive	Negative	Resistant	Resistant	Resistant	Resistant	Resistant	Resistant	Resistant	Resistant	Susceptible	Resistant	Resistant	Resistant	Resistant	KPC-3	-	-	SHV-11; TEM-54 ;OXA-9	Aac6-Ib;Aph3-Ia	-	GyrA-83I;ParC-80I	MphA	CatA1	-	SulI	-	DfrA12	OmpK35/K36GD	512	CG258	CG258	KL107	wzi154	O2v2	-	0	-	0	-	0	-
G18000240	RB 740	2013	Antioquia	62	Male	Blood	Positive	Positive	Negative	Resistant	Resistant	Resistant	Resistant	Resistant	Resistant	Resistant	Resistant	Susceptible	Resistant	Resistant	Resistant	Resistant	KPC-3	-	-	SHV-11; TEM-54 ;OXA-9	Aac6-Ib;Aph3-Ia	-	GyrA-83I;ParC-80I	MphA	CatA1	-	SulI	-	DfrA12	OmpK35/K36GD	512	CG258	CG258	KL107	wzi154	O2v2	-	0	-	0	-	0	-
G18000243	RB 744	2013	Antioquia	24	Male	Secretion	Positive	Positive	Negative	Resistant	Resistant	Resistant	Resistant	Resistant	Resistant	Resistant	Resistant	Susceptible	Resistant	Resistant	Resistant	Resistant	KPC-3	-	-	SHV-11;OXA-9 ;TEM-1D	Aac6-Ib;Aph3-Ia	-	GyrA-83I;ParC-80I	MphA	CatA1	-	SulI	-	DfrA12	OmpK35/K36GD	512	CG258	CG258	KL107	wzi154	O2v2	-	0	-	0	-	0	-
G18000244	RB 745	2013	Antioquia	44	Male	Bronchoalveolar lavage	Positive	Positive	Negative	Resistant	Resistant	Resistant	Resistant	Resistant	Resistant	Susceptible	Resistant	Susceptible	Susceptible	Resistant	Resistant	Resistant	KPC-2	-	-	SHV-187	Aac3-Iva;AadA16 ;AadA2;Aph4-Ia;StrA;StrB	-	QnrB19;QnrB6	-	FloR	Arr3	SulI	-	DfrA12;DfrA27	wt	789	ST789	Others_CG	KL18	wzi18	O1v1	-	0	-	0	-	0	-
G18000248	RB 757	2013	Antioquia	0.04	Female	Tracheal aspirate	Negative	Negative	Negative	Susceptible	Resistant	Resistant	Resistant	Resistant	Resistant	Resistant	Resistant	Resistant	Intermediate	Resistant	Resistant	Resistant	-	CTX-M-15;CTX-M-8;SHV-27	-	OXA-1;TEM-1D	Aac3-IIa;StrA;StrB	-	QnrB1	-	CatB4	-	SulII	TetA	DfrA14	OmpK36-trunc	280	CG65	Others_CG	KL23	wzi82	O2v2	-	0	-	0	-	0	-
G18000251	RB 760	2013	Antioquia	No data	Male	Urine	Positive	Positive	Negative	Resistant	Resistant	Resistant	Resistant	Resistant	Resistant	Resistant	Resistant	Susceptible	Susceptible	Resistant	Resistant	Resistant	KPC-3	-	-	SHV-187 ;TEM-1D	AadA2	-	GyrA-83I;GyrA-87N;ParC-80I	-	-	-	SulI	-	DfrA12	OmpK35-trunc	258	CG258	CG258	KL107	wzi154	O2v2	ybt 17; ICEKp10	265	clb 3	19	-	0	-
G18000252	RB 761	2013	Antioquia	57	Male	Urine	Negative	Negative	Negative	Resistant	Resistant	Resistant	Resistant	Unrealized	Susceptible-dose dependent	Intermediate	Resistant	Susceptible	Susceptible	Resistant	Susceptible	Resistant		-	-	SHV-71	-	-	-	-	-	-	-	-	-	wt	4984	CG2163	Others_CG	KL107	wzi525	O4	-	0	-	0	-	0	-
G18000254	RB 763	2013	Antioquia	55	Female	Urine	Positive	Positive	Negative	Resistant	Resistant	Resistant	Resistant	Resistant	Resistant	Resistant	Resistant	Susceptible	Susceptible	Resistant	Resistant	Susceptible	KPC-3	-	-	SHV-187	-	MgrB_trunc	GyrA-83I;GyrA-87N;ParC-80I	-	-	-	-	-	-	OmpK35/K36GD	258	CG258	CG258	KL107	wzi154	O2v2	ybt 17; ICEKp10	265	clb 3	19	-	0	-
G18000255	RB 768	2013	Antioquia	84	Male	Urine	Positive	Positive	Negative	Resistant	Resistant	Resistant	Resistant	Resistant	Resistant	Resistant	Resistant	Susceptible	Resistant	Resistant	Resistant	Resistant	KPC-3	-	-	SHV-11	Aac6-Ib;AadA2	-	GyrA-83I;GyrA-87N;ParC-80I	-	-	-	SulI	-	DfrA12	OmpK35/K36GD	258	CG258	CG258	KL107	wzi154	O2v2	ybt 17; ICEKp10	265	clb 3	19	-	0	-
G18000257	RB 776	2013	Santander	90	Female	Leg	Positive	Positive	Negative	Resistant	Resistant	Resistant	Susceptible	Resistant	Susceptible-dose dependent	Susceptible	Resistant	Susceptible	Susceptible	Resistant	Resistant	Resistant	KPC-2	-	-	SHV-11	AadA16	-	QnrB6	-	-	-	SulI;SulI	-	DfrA27	wt	567	CG111	Others_CG	KL63	wzi63	O1v2	-	0	-	0	-	0	-
G18000260	RB 784	2013	Valle del Cauca	53	Female	Urine	Positive	Positive	Negative	Resistant	Resistant	Resistant	Resistant	Resistant	Resistant	Resistant	Resistant	Intermediate	Susceptible	Resistant	Resistant	Resistant	KPC-2	CTX-M-15	-	SHV-28	StrA;StrB	-	GyrA-83F;GyrA-87A;ParC-80I	-	-	-	SulII	TetA	DfrA14	wt	15	CG14/15	CG14/15	KL24	wzi24	O1v1	-	0	-	0	-	0	-
G18000264	RB 790	2013	Atlantico	88	Male	Abdomen	Positive	Positive	Negative	Resistant	Resistant	Resistant	Resistant	Resistant	Resistant	Resistant	Resistant	Resistant	Resistant	Resistant	Resistant	Resistant	KPC-2	-	-	SHV-187 ;TEM-1D	Aac3-IIa;AadA2;AphA6 ;StrA;StrB	-	GyrA-83Y;QnrB5	MphA	-	-	SulI;SulI	TetD	DfrA12	OmpK35-trunc	1271	CG29	Others_CG	KL19	wzi84	O1v2	-	0	-	0	-	0	-
G18000267	RB 795	2013	Atlantico	0.06	Male	Blood	Positive	Positive	Negative	Resistant	Resistant	Resistant	Resistant	Resistant	Resistant	Resistant	Susceptible	Susceptible	Susceptible	Resistant	Resistant	Susceptible	KPC-2	-	-	SHV-11	-	-	-	-	-	-	SulI	-	-	wt	2053	CG2640	Others_CG	KL33	-	O3b	-	0	-	0	-	0	-
G18000268	RB 799	2013	Atlantico	0.02	Female	Urine	Negative	Negative	Negative	Susceptible	Resistant	Resistant	Resistant	Resistant	Resistant	Resistant	Resistant	Resistant	Intermediate	Resistant	Resistant	Resistant	-	CTX-M-15	-	SHV-11;OXA-1;TEM-1D	Aac3-IIa;StrA;StrB	-	GyrA-83I;ParC-80I;QnrB19;QnrB1	-	CatA2 ;CatB4	-	SulII	TetA	DfrA14	wt	147	CG147	CG147	KL64	wzi64	O2v1	-	0	-	0	-	0	-
G18000269	RB 800	2013	Valle del Cauca	85	Female	Urine	Positive	Positive	Negative	Resistant	Resistant	Resistant	Resistant	Resistant	Resistant	Resistant	Resistant	Intermediate	Resistant	Resistant	Resistant	Resistant	KPC-3	-	-	-	Aac3-Iva;AadA1-pm ;Aph4-Ia	-	GyrA-83I;GyrA-87N;ParC-80I	-	CatA1;CmlA1	-	SulI;SulIII	-	DfrA12	OmpK35/K36GD	258	CG258	CG258	KL107	wzi154	O2v2	ybt 17; ICEKp10	265	clb 3	19	-	0	-
G18000271	RB 802	2013	Huila	24	Male	Urine	Positive	Positive	Negative	Resistant	Resistant	Resistant	Resistant	Resistant	Resistant	Resistant	Resistant	Susceptible	Resistant	Resistant	Resistant	Resistant	KPC-2	-	-	SHV-187	Aac6-Ib;AadA1-pm	-	GyrA-83I;GyrA-87N;ParC-80I	-	CatA1;CmlA1	-	SulI	-	DfrA12	OmpK35-trunc	258	CG258	CG258	KL107	wzi154	O2v2	ybt 17; ICEKp10	265	clb 3	19	-	0	-
G18000273	RB 808	2013	Huila	81	Female	Abdominal fluid	Negative	Negative	Negative	Intermediate	Resistant	Resistant	Resistant	Resistant	Resistant	Resistant	Resistant	Resistant	Intermediate	Resistant	Resistant	Resistant	-	CTX-M-15	-	SHV-11;OXA-1;TEM-1D	Aac3-IIa;AadA2;StrA;StrB	-	GyrA-83I;ParC-80I;QnrB19	-	CatB4	-	SulI;SulII	-	DfrA14	OmpK35-trunc	340	CG258	CG258	KL15	wzi50	O4	-	0	-	0	-	0	-
G18000274	RB 809	2013	Santander	65	Male	Secretion	Positive	Positive	Negative	Resistant	Resistant	Resistant	Resistant	Resistant	Resistant	Resistant	Resistant	Intermediate	Intermediate	Resistant	Resistant	Resistant	KPC-3	-	-	SHV-187	Aac3-Iva;Aac6-Ib ;AadA1-pm ;AadA2;Aph4-Ia	-	GyrA-83I;GyrA-87N;ParC-80I	-	CmlA1	-	SulIII	-	-	OmpK35/K36GD	258	CG258	CG258	KL107	wzi154	O2v2	ybt 17; ICEKp10	265	clb 3	19	-	0	-
G18000277	RB 813	2013	Boyaca	82	Female	Urine	Negative	Positive	Negative	Resistant	Resistant	Resistant	Resistant	Resistant	Resistant	Susceptible	Resistant	Susceptible	Resistant	Resistant	Resistant	Resistant	KPC-3	-	-	SHV-187 ;TEM-1D	Aac3-Iva;Aac6-Ib;AadA1-pm ;Aph4-Ia	-	GyrA-83I;GyrA-87N;ParC-80I	-	CmlA1	-	SulI;SulIII	-	DfrA12	OmpK35-trunc	258	CG258	CG258	KL107	wzi154	O2v2	ybt 17; ICEKp10	265-1LV	clb 3	19	-	0	-
G18000279	RB 823	2013	Boyaca	55	Female	Gastrostomy	Positive	Positive	Negative	Susceptible	Intermediate	Intermediate	Resistant	Resistant	Susceptible-dose dependent	Susceptible	Resistant	Resistant	Resistant	Resistant	Resistant	Resistant	KPC-2	CTX-M-15	-	SHV-11;OXA-1;TEM-1D	Aac3-IIa;Aph3''Ia ;StrA;StrB	-	GyrA-83I;ParC-80I	-	CatB4	-	SulII	-	DfrA14	wt	147	CG147	CG147	KL64	wzi64	O2v1	-	0	-	0	-	0	-
G18000282	RB 831	2013	Santander	22	Male	Blood	Positive	Positive	Negative	Resistant	Resistant	Resistant	Resistant	Resistant	Resistant	Resistant	Resistant	Resistant	Intermediate	Resistant	Resistant	Resistant	KPC-3	SHV-12	-	TEM-150	Aac3-Iva;AadA1-pm ;AadA16 ;AadA2;Aph4-Ia	-	GyrA-83I;GyrA-87N;ParC-80I;QnrB6	-	CmlA1	Arr3	SulI;SulI;SulIII	-	DfrA27	OmpK35/K36GD	258	CG258	CG258	KL107	wzi154	O2v2	ybt 17; ICEKp10	265	clb 3	19	-	0	-
G18000287	RB 841	2013	Santander	66	Male	Tissue	Positive	Positive	Negative	Resistant	Resistant	Resistant	Resistant	Resistant	Resistant	Resistant	Resistant	Susceptible	Resistant	Resistant	Resistant	Resistant	KPC-2	CTX-M-15	-	SHV-26;OXA-1	StrA;StrB	-	QnrB1	-	CatB4	-	SulII	TetD	DfrA14	OmpK36-trunc	560	CG17/20	CG17/20	KL9	wzi9	O2v2	ybt 13; ICEKp2	299	-	0	-	0	-
G18000289	RB 845	2013	Santander	74	Female	Bronquial secretion	Positive	Positive	Negative	Resistant	Resistant	Resistant	Resistant	Resistant	Resistant	Resistant	Resistant	Resistant	Resistant	Resistant	Resistant	Resistant	KPC-3	SHV-12	-	TEM-1D	Aac3-Iva;AadA1-pm ;Aph4-Ia	-	GyrA-83I;GyrA-87N;ParC-80I	-	CatA1;CmlA1	-	SulI;SulIII	-	DfrA12	OmpK35-trunc	258	CG258	CG258	KL107	wzi154	O2v2	ybt 17; ICEKp10	265	clb 3	19	-	0	-
G18000293	RB 860	2013	Valle del Cauca	12	Female	Abdominal fluid	Positive	Positive	Negative	Resistant	Intermediate	Intermediate	Susceptible	Intermediate	Susceptible	Susceptible	Intermediate	Susceptible	Susceptible	Susceptible	Intermediate	Resistant	KPC-2	-	-	SHV-1	AadA16	-	QnrB6	-	-	Arr3	SulI;SulI	TetD	DfrA27	wt	70	CG70	CG70	KL122	wzi162	O1v2	-	0	-	0	-	0	-
G18000294	RB 861	2013	Valle del Cauca	77	Female	Abdominal fluid	Positive	Positive	Negative	Resistant	Intermediate	Intermediate	Resistant	Resistant	Resistant	Susceptible	Resistant	Resistant	Susceptible	Resistant	Resistant	Resistant	KPC-2	CTX-M-15	-	SHV-11;OXA-1	Aac3-IIa;StrA;StrB	-	QnrB19;QnrB1	-	CatB4	-	SulII	TetA	DfrA14	wt	13	CG13	CG13	KL3	wzi40	O1v2	-	0	-	0	-	0	-
G18000295	RB 863	2013	Valle del Cauca	34	Male	Blood	Positive	Positive	Negative	Resistant	Resistant	Resistant	Susceptible	Resistant	Resistant	Intermediate	Susceptible	Susceptible	Susceptible	Resistant	Resistant	Resistant	KPC-2	-	-	SHV-11	AadA16	-	-	-	-	Arr3	SulI	-	DfrA27	wt	36	CG36	Others_CG	KL27	wzi27	O2v2	ybt 5; ICEKp6	10-3LV	-	0	-	0	-
G18000299	RB 872	2014	Nariño	76	Female	Abdominal fluid	Positive	Positive	Negative	Resistant	Resistant	Resistant	Resistant	Resistant	Resistant	Resistant	Resistant	Resistant	Susceptible	Resistant	Resistant	Resistant	KPC-2	-	-	SHV-28	Aac3-IId;AadA2;StrA;StrB	-	GyrA-83F;GyrA-87A;ParC-80I	MphA	CatA2	-	SulI;SulII	TetA;TetD	DfrA12;DfrA17	OmpK35-trunc	15	CG14/15	CG14/15	KL24	wzi24	O1v1	-	0	-	0	-	0	-
G18000301	RB 874	2014	Santander	83	Male	Urine	Positive	Positive	Negative	Resistant	Resistant	Resistant	Resistant	Resistant	Resistant	Resistant	Resistant	Resistant	Resistant	Resistant	Resistant	Resistant	KPC-3	-	-	SHV-187 ;TEM-1D	Aac3-Iva;Aac6-Ib;AadA1-pm ;AadA2;Aph4-Ia	-	GyrA-83I;GyrA-87N;ParC-80I	-	CmlA1	-	SulIII	-	-	OmpK35/K36GD	258	CG258	CG258	KL107	wzi154	O2v2	ybt 17; ICEKp10	265	clb 3	19	-	0	-
G18000304	RB 877	2014	Antioquia	63	Male	Blood	Positive	Positive	Negative	Resistant	Intermediate	Intermediate	Susceptible	Intermediate	Susceptible	Susceptible	Susceptible	Susceptible	Susceptible	Intermediate	Resistant	Susceptible	KPC-2	-	-	SHV-187	-	-	-	-	-	-	-	-	-	wt	380	CG380	Others_CG	KL2	wzi203	O1v1	ybt 16; ICEKp12	279-1LV	-	0	iuc 2	14	iro 2
G18000306	RB 879	2014	Antioquia	75	Male	Blood	Positive	Positive	Negative	Resistant	Resistant	Resistant	Resistant	Resistant	Resistant	Resistant	Resistant	Intermediate	Resistant	Resistant	Resistant	Resistant	KPC-3	-	-	SHV-11; TEM-54 ;OXA-9	Aac6-Ib;AadA2;Aph3-Ia	-	GyrA-83I;ParC-80I	MphA	CatA1	-	SulI	-	DfrA12	OmpK35/K36GD	512	CG258	CG258	KL107	wzi154	O2v2	-	0	-	0	-	0	-
G18000308	RB 884	2014	Antioquia	75	Female	Blood	Positive	Positive	Negative	Resistant	Resistant	Resistant	Resistant	Resistant	Resistant	Resistant	Resistant	Susceptible	Resistant	Resistant	Resistant	Resistant	KPC-3	-	-	SHV-11; TEM-54 ;OXA-9	Aac6-Ib;AadA2;Aph3-Ia	-	GyrA-83I;ParC-80I	MphA	CatA1	-	SulI	-	DfrA12	OmpK35/K36GD	512	CG258	CG258	KL107	wzi154	O2v2	-	0	-	0	-	0	-
G18000312	RB 896	2014	Valle del Cauca	71	Female	Urine	Positive	Positive	Negative	Resistant	Resistant	Resistant	Susceptible	Resistant	Resistant	Susceptible	Susceptible	Susceptible	Susceptible	Resistant	Resistant	Susceptible	KPC-2	CTX-M-12	-	SHV-187	-	-	-	MphA	-	-	-	-	-	wt	76	CG76	CG76	KL21	wzi262	O3/O3a	-	0	-	0	-	0	-
G18000314	RB 898	2014	Valle del Cauca	83	Male	Liver	Positive	Positive	Negative	Intermediate	Intermediate	Intermediate	Intermediate	Intermediate	Susceptible-dose dependent	Susceptible	Resistant	Susceptible	Susceptible	Intermediate	Resistant	Resistant	KPC-2	-	-	SHV-1	AadA16 ;AadA1	-	QnrB6	-	-	Arr3	-	TetD	DfrA1 ;DfrA27	wt	14	CG14/15	CG14/15	KL16	wzi16	O1v1	-	0	-	0	-	0	-
G18000318	RB 912	2014	Valle del Cauca	17	Male	Urine	Negative	Negative	Positive	Resistant	Resistant	Resistant	Resistant	Resistant	Resistant	Resistant	Susceptible	Susceptible	Susceptible	Resistant	Susceptible	Resistant	NDM-1	CTX-M-15;CTX-M-2	-	SHV-11;CARB-2;OXA-1;TEM-1D	AadA2;StrB	-	-	MphE ;MsrE	CatB3 ;CmlA1	-	SulI	TetA	-	wt	40	ST40	Others_CG	KL155	wzi173	OL101	-	0	-	0	-	0	-
G18000320	RB 914	2014	Norte de Santander	46	Male	Urine	Positive	Positive	Negative	Resistant	Resistant	Resistant	Resistant	Resistant	Resistant	Resistant	Resistant	Susceptible	Resistant	Resistant	Resistant	Susceptible	KPC-3	-	-	-	Aac6-Ib;AadA2	-	GyrA-83I;GyrA-87N;ParC-80I	-	CatA1;CmlA1	-	-	-	-	OmpK35-trunc	258	CG258	CG258	KL107	wzi154	O2v2	ybt 17; ICEKp10	265	clb 3	19	-	0	-
G18000326	RB 926	2014	Valle del Cauca	82	Male	Tracheal	Positive	Positive	Negative	Resistant	Resistant	Resistant	Resistant	Resistant	Resistant	Resistant	Resistant	Susceptible	Resistant	Resistant	Resistant	Resistant	KPC-3	-	-	-	Aac3-Iva;AadA1-pm ;Aph4-Ia	-	GyrA-83I;GyrA-87N;ParC-80I	MphA	CatA1;CmlA1	-	SulI;SulIII	-	DfrA12	OmpK35/K36GD	258	CG258	CG258	KL107	wzi154	O2v2	ybt 17; ICEKp10	265	clb 3	19	-	0	-
G18000327	RB 928	2014	Valle del Cauca	22	Male	Tracheal	Positive	Positive	Negative	Resistant	Resistant	Resistant	Intermediate	Resistant	Resistant	Intermediate	Susceptible	Susceptible	Susceptible	Resistant	Resistant	Susceptible	KPC-2	CTX-M-12	-	SHV-187	-	-	-	MphA	-	-	-	-	-	wt	76	CG76	CG76	KL21	wzi262	O3/O3a	-	0	-	0	-	0	-
G18000334	RB 936	2014	Santander	No data	Female	Urine	Positive	Positive	Negative	Resistant	Resistant	Resistant	Intermediate	Resistant	Susceptible-dose dependent	Susceptible	Susceptible	Susceptible	Susceptible	Resistant	Resistant	Susceptible	KPC-2	-	-	SHV-11	AadA2	-	-	-	-	-	SulI	TetD	DfrA21	wt	111	CG111	Others_CG	KL63	wzi63	O1v2	-	0	-	0	-	0	-
G18000335	RB 937	2014	Valle del Cauca	86	Male	Urine	Positive	Positive	Negative	Resistant	Resistant	Resistant	Resistant	Resistant	Resistant	Resistant	Resistant	Susceptible	Resistant	Resistant	Resistant	Resistant	KPC-3	CTX-M-15	-	SHV-11	Aac6-Ib;StrA;StrB	-	GyrA-83I;GyrA-87N;ParC-80I;QnrB1	-	-	-	SulII	TetA	DfrA14	OmpK35-trunc	258	CG258	CG258	KL107	wzi154	OL102	ybt 17; ICEKp10	265	clb 3	19	-	0	-
G18000338	RB 941	2014	Cauca	55	Male	Sputum	Positive	Positive	Negative	Resistant	Resistant	Resistant	Resistant	Resistant	Susceptible-dose dependent	Intermediate	Resistant	Intermediate	Susceptible	Resistant	Resistant	Resistant	KPC-2	CTX-M-15	-	SHV-11;OXA-1	StrA;StrB	-	QnrB1	-	CatB4	-	SulII	TetA	DfrA14	wt	12	CG12	Others_CG	KL35	wzi466	O3/O3a	-	0	-	0	-	0	-
G18000340	RB 945	2014	Valle del Cauca	31	Female	Urine	Positive	Positive	Negative	Resistant	Resistant	Resistant	Resistant	Resistant	Resistant	Susceptible	Resistant	Susceptible	Susceptible	Resistant	Resistant	Resistant	KPC-2	CTX-M-15;CTX-M-2	-	SHV-11;OXA-1	Aac3-IIa;AadA16 ;Aph3-Ia;StrB	-	QnrB19;QnrB1	MphA	CatB4	Arr3	SulI;SulII	TetA	DfrA14;DfrA27	wt	40	ST40	Others_CG	KL155	wzi173	OL101	-	0	-	0	-	0	-
G18000345	RB 952	2014	Santander	61	Female	Blood	Positive	Positive	Negative	Resistant	Resistant	Resistant	Resistant	Resistant	Resistant	Resistant	Resistant	Susceptible	Resistant	Resistant	Resistant	Resistant	KPC-3	SHV-12	-	TEM-1D	AadA1-pm ;AadA2	-	GyrA-83I;GyrA-87N;ParC-80I	-	CmlA1	-	SulIII	-	-	OmpK35/K36GD	258	CG258	CG258	KL107	wzi154	O2v2	ybt 17; ICEKp10	265-1LV	clb 3	19-1LV	-	0	-
G18000347	RB 954	2014	Santander	83	Male	Urine	Positive	Positive	Negative	Resistant	Resistant	Resistant	Resistant	Resistant	Resistant	Resistant	Resistant	Intermediate	Resistant	Resistant	Resistant	Resistant	KPC-3	-	-	SHV-11	Aac3-Iva;Aac6-Ib ;AadA1-pm ;AadA2;Aph4-Ia	-	GyrA-83I;GyrA-87N;ParC-80I	-	CmlA1	-	SulIII	-	-	OmpK35/K36GD	258	CG258	CG258	KL107	wzi154	O2v2	ybt 17; ICEKp10	265	clb 3	19	-	0	-
G18000348	RB 957	2014	Santander	79	Female	Urine	Positive	Positive	Negative	Resistant	Resistant	Resistant	Resistant	Resistant	Resistant	Resistant	Resistant	Susceptible	Intermediate	Resistant	Resistant	Resistant	KPC-3	-	-	SHV-11	Aac3-Iva;AadA1-pm ;AadA2;Aph4-Ia	-	GyrA-83I;GyrA-87N;ParC-80I	-	CmlA1	-	SulIII	-	-	OmpK35/K36GD	258	CG258	CG258	KL107	wzi154	O2v2	ybt 17; ICEKp10	265	clb 3	19	-	0	-
G18000350	RB 959	2014	Antioquia	63	Male	Blood	Positive	Positive	Negative	Resistant	Resistant	Resistant	Resistant	Resistant	Resistant	Resistant	Resistant	Susceptible	Resistant	Resistant	Resistant	Resistant	KPC-3	-	-	SHV-11; TEM-54 ;OXA-9	Aac6-Ib;AadA2;Aph3-Ia	-	GyrA-83I;ParC-80I	MphA	CatA1	-	SulI	-	DfrA12	OmpK35/K36GD	512	CG258	CG258	KL107	wzi154	O2v2	-	0	-	0	-	0	-
G18000351	RB 960	2014	Antioquia	58	Female	Blood	Positive	Positive	Negative	Resistant	Resistant	Resistant	Resistant	Resistant	Resistant	Resistant	Resistant	Susceptible	Resistant	Resistant	Resistant	Resistant	KPC-3	-	-	SHV-11; TEM-54 ;OXA-9	Aac6-Ib;Aph3-Ia	-	GyrA-83I;ParC-80I	MphA	CatA1	-	SulI	-	DfrA12	OmpK35/K36GD	512	CG258	CG258	KL107	wzi154	O2v2	-	0	-	0	-	0	-
G18000352	RB 961	2014	Antioquia	21	Male	Catheter	Positive	Positive	Negative	Resistant	Resistant	Resistant	Resistant	Resistant	Resistant	Resistant	Resistant	Susceptible	Resistant	Resistant	Resistant	Resistant	KPC-3	-	-	-	AadA2	-	GyrA-83I;GyrA-87N;ParC-80I	-	-	-	SulI	-	DfrA12	OmpK35/K36GD	258	CG258	CG258	KL107	wzi154	O2v2	ybt 17; ICEKp10	265	clb 3	19	-	0	-
G18000361	RB 986	2014	Antioquia	79	Male	Tracheal aspirate	Positive	Positive	Negative	Resistant	Resistant	Resistant	Resistant	Resistant	Resistant	Resistant	Resistant	Intermediate	Resistant	Resistant	Resistant	Intermediate	KPC-3	-	-	SHV-11; TEM-54 ;OXA-9	Aac6-Ib;AadA2	-	GyrA-83I;ParC-80I	-	-	-	SulI	-	-	OmpK35/K36GD	512	CG258	CG258	KL107	wzi154	O2v2	-	0	-	0	-	0	-
G18000364	RB 996	2014	Nariño	69	Male	Tracheal	Positive	Positive	Negative	Resistant	Resistant	Resistant	Resistant	Resistant	Resistant	Resistant	Resistant	Resistant	Susceptible	Resistant	Resistant	Resistant	KPC-2	CTX-M-15	-	OXA-1;SHV-28	Aac3-IId;StrA;StrB	-	GyrA-83F;GyrA-87A;ParC-80I;QnrB1	-	CatB4	-	SulII	TetA	DfrA14	OmpK35-trunc	15	CG14/15	CG14/15	KL24	wzi24	O1v1	-	0	-	0	-	0	-
G18000365	RB 997	2014	Nariño	75	Female	Blood	Negative	Negative	Negative	Susceptible	Susceptible	Resistant	Susceptible	Susceptible	Susceptible-dose dependent	Resistant	Resistant	Susceptible	Susceptible	Susceptible	Resistant	Resistant	-	-	-	SHV-32;OXA-1;TEM-1D	StrA;StrB	-	QnrB1	-	-	Arr3	SulI	TetA	DfrA14	OmpK35-trunc	70	CG70	CG70	KL136	wzi123	O1v2	ybt 8; ICEKp9	195	-	0	-	0	-
G18000367	RB 999	2014	Nariño	73	Male	Blood	Positive	Positive	Negative	Resistant	Resistant	Resistant	Resistant	Resistant	Resistant	Resistant	Resistant	Resistant	Resistant	Resistant	Resistant	Resistant	KPC-3	-	-	TEM-1D	Aac3-Iva;AadA1-pm ;AadA2;Aph4-Ia	-	GyrA-83I;GyrA-87N;ParC-80I	-	CmlA1	-	SulIII	-	-	OmpK35/K36GD	258	CG258	CG258	KL107	wzi154	O2v2	ybt 17; ICEKp10	265	clb 3	19-1LV	-	0	-
G18000368	RB 1001	2014	Nariño	88	Female	Urine	Negative	Negative	Negative	Susceptible	Intermediate	Resistant	Resistant	Resistant	Resistant	Resistant	Resistant	Resistant	Susceptible	Resistant	Resistant	Resistant	-	SHV-27	-	SHV-32;OXA-1;TEM-1D	Aac3-IIa;AadA1-pm ;StrA;StrB	-	QnrB1	-	-	Arr3	SulI	TetA	DfrA14	OmpK35-trunc	70	CG70	CG70	KL136	wzi123	O1v2	ybt 8; ICEKp9	195	-	0	-	0	-
G18000369	RB 1002	2014	Nariño	42	Female	Blood	Positive	Positive	Negative	Resistant	Resistant	Resistant	Resistant	Resistant	Resistant	Resistant	Resistant	Resistant	Susceptible	Resistant	Resistant	Resistant	KPC-2	-	-	SHV-28	Aac3-IId;AadA2	-	GyrA-83F;GyrA-87A;ParC-80I	MphA	CatA2	-	SulI;SulII	TetD	DfrA12	OmpK35-trunc	15	CG14/15	CG14/15	KL24	wzi24	O1v1	-	0	-	0	-	0	-
G18000372	RB 1005	2014	Valle del Cauca	88	Male	Abdominal fluid	Positive	Positive	Negative	Resistant	Resistant	Resistant	Resistant	Resistant	Resistant	Resistant	Resistant	Resistant	Resistant	Resistant	Resistant	Resistant	KPC-3	-	-	SHV-11;OXA-1	Aac3-IIa;Aac6-Ib;AadA1-pm	-	GyrA-83I;GyrA-87N;ParC-80I	MphA	CatB3	Arr3	SulI	TetC	-	OmpK35/K36GD	258	CG258	CG258	KL107	wzi154	O2v2	ybt 17; ICEKp10	265	clb 3	19-1LV	-	0	-
G18000374	RB 1007	2014	Valle del Cauca	80	Male	Tracheal	Positive	Positive	Negative	Resistant	Resistant	Resistant	Resistant	Resistant	Resistant	Resistant	Resistant	Resistant	Resistant	Resistant	Resistant	Resistant	KPC-3	-	-	SHV-187 ;TEM-1D	Aac3-Iva;Aac6-Ib;AadA1-pm ;Aph4-Ia	-	GyrA-83I;GyrA-87N;ParC-80I	-	CatA1;CmlA1	-	SulI;SulIII	-	DfrA12	OmpK35/K36GD	258	CG258	CG258	KL107	wzi154	O2v2	ybt 17; ICEKp10	265	clb 3	19	-	0	-
G18000375	RB 1009	2014	Antioquia	84	Male	Urine	Positive	Positive	Negative	Resistant	Resistant	Resistant	Resistant	Resistant	Resistant	Resistant	Resistant	Susceptible	Resistant	Resistant	Resistant	Resistant	KPC-3	-	-	SHV-11;OXA-9 ;TEM-1D	Aac6-Ib;Aph3-Ia	-	GyrA-83I;ParC-80I	MphA	CatA1	-	SulI	-	DfrA12	OmpK35/K36GD	512	CG258	CG258	KL107	wzi154	O2v2	-	0	-	0	-	0	-
G18000376	RB 1010	2014	Antioquia	72	Male	Urine	Negative	Negative	Negative	Susceptible	Intermediate	Resistant	Resistant	Resistant	Resistant	Resistant	Resistant	Intermediate	Susceptible	Resistant	Intermediate	Resistant	-	CTX-M-15	-	OXA-1;SHV-28;TEM-1D	Aac3-IIa;StrA;StrB	-	GyrA-83I;ParC-80I;QnrB1	-	CatB4	-	SulII	TetA	DfrA14	OmpK36-trunc	307	CG307	CG307	KL102	wzi173	O2v2	-	0	-	0	-	0	-
G18000379	RB1020	2014	Santander	55	Male	Urine	Positive	Positive	Positive	Resistant	Resistant	Resistant	Resistant	Resistant	Resistant	Resistant	Resistant	Resistant	Intermediate	Resistant	Resistant	Intermediate	KPC-3	-	-	SHV-11;TEM-1D	Aac3-Iva;AadA1-pm ;AadA2;Aph4-Ia	-	GyrA-83I;GyrA-87N;ParC-80I	-	CmlA1	-	SulIII	-	-	OmpK35/K36GD	258	CG258	CG258	KL107	wzi154	O2v2	ybt 17; ICEKp10	265	clb 3	19	-	0	-
G18000382	RB1028	2014	Valle del Cauca	85	Female	Urine	Positive	Positive	Negative	Resistant	Resistant	Resistant	Resistant	Resistant	Resistant	Resistant	Resistant	Susceptible	Resistant	Resistant	Resistant	Resistant	KPC-3	-	-	SHV-187 ;TEM-1D	Aac3-Iva;Aac6-Ib;AadA1-pm ;Aph4-Ia	-	GyrA-83I;GyrA-87N;ParC-80I	-	CatA1;CmlA1	-	SulI;SulIII	-	DfrA12	OmpK35/K36GD	258	CG258	CG258	KL107	wzi154	O2v2	ybt 17; ICEKp10	265	clb 3	19	-	0	-
G18000384	RB1031	2014	Valle del Cauca	76	Male	Urine	Positive	Positive	Negative	Resistant	Resistant	Resistant	Resistant	Resistant	Resistant	Resistant	Resistant	Resistant	Resistant	Resistant	Resistant	Resistant	KPC-3	CTX-M-15	-	SHV-11;OXA-1	Aac3-IIa;StrA;StrB	-	GyrA-83I;GyrA-87N;ParC-80I;QnrB1	-	CatB4	-	SulII	TetA	DfrA14	OmpK35/K36GD	258	CG258	CG258	KL107	wzi154	O2v2	ybt 17; ICEKp10	265	clb 3	19	-	0	-
G18000389	RB1041	2014	Antioquia	1	Male	Urine	Positive	Positive	Negative	Resistant	Resistant	Resistant	Resistant	Resistant	Resistant	Resistant	Resistant	Resistant	Intermediate	Resistant	Resistant	Resistant	KPC-2	CTX-M-15	-	OXA-1;SHV-28;TEM-1D	Aac3-IIa;StrA;StrB	-	GyrA-83I;ParC-80I	-	CatB4	-	SulI;SulII	-	-	OmpK36-trunc	307	CG307	CG307	KL102	wzi173	O2v2	-	0	-	0	-	0	-
G18000394	RB1050	2014	Nariño	72	Male	Bronchoalveolar lavage	Negative	Negative	Negative	Susceptible	Susceptible	Resistant	Resistant	Resistant	Resistant	Resistant	Resistant	Resistant	Susceptible	Resistant	Resistant	Resistant	-	SHV-27	-	SHV-32;OXA-1;TEM-1D	Aac3-IIa;AadA1-pm ;StrA;StrB	-	QnrB1	-	-	Arr3	SulI	TetA	DfrA14	OmpK35-trunc	70	CG70	CG70	KL136	wzi123	O1v2	ybt 8; ICEKp9	195	-	0	-	0	-
G18000395	RB1057	2014	Valle del Cauca	67	Female	Urine	Positive	Positive	Negative	Resistant	Resistant	Resistant	Resistant	Resistant	Resistant	Resistant	Resistant	Susceptible	Resistant	Resistant	Resistant	Resistant	KPC-3	-	-	SHV-187 ;TEM-1D	Aac3-Iva;Aac6-Ib;AadA1-pm ;AadA2;Aph4-Ia	-	GyrA-83I;GyrA-87N;ParC-80I	-	CatA1;CmlA1	-	SulI;SulIII	-	DfrA12	OmpK35/K36GD	258	CG258	CG258	KL107	wzi154	O2v2	ybt 17; ICEKp10	265	clb 3	19	-	0	-
G18000397	RB1059	2014	Valle del Cauca	0.02	Female	Urine	Positive	Positive	Negative	Resistant	Resistant	Resistant	Resistant	Resistant	Resistant	Intermediate	Resistant	Intermediate	Resistant	Resistant	Resistant	Resistant	KPC-2	CTX-M-15;SHV-5	-	TEM-30 ;OXA-1	Aac3-IIa;AadA10 ;AadA16 ;AphA6 ;StrA;StrB	-	QnrB6	-	CatB4	Arr3	SulI;SulI	TetA;TetB	DfrA1 ;DfrA14;DfrA27	OmpK36-trunc	17	CG17/20	CG17/20	KL25	wzi141	O5	-	0	-	0	-	0	-
G18000398	RB1060	2014	Valle del Cauca	54	Male	Tracheal	Positive	Positive	Negative	Resistant	Resistant	Resistant	Resistant	Resistant	Resistant	Resistant	Resistant	Susceptible	Resistant	Resistant	Resistant	Resistant	KPC-3	-	-	SHV-187 ;TEM-150	Aac3-Iva;Aac6-Ib;AadA1-pm ;Aph4-Ia	-	GyrA-83I;GyrA-87N;ParC-80I	-	CatA1;CmlA1	-	SulI;SulIII	-	DfrA12	OmpK35/K36GD	258	CG258	CG258	KL107	wzi154	O2v2	ybt 17; ICEKp10	265	clb 3	19	-	0	-
G18000399	RB1061	2014	Valle del Cauca	83	Female	Stool	Positive	Positive	Negative	Resistant	Resistant	Resistant	Resistant	Resistant	Resistant	Intermediate	Intermediate	Susceptible	Susceptible	Resistant	Resistant	Susceptible	KPC-2	CTX-M-96	-	SHV-187	-	-	-	-	-	-	-	-	-	wt	20	CG17/20	CG17/20	KL38	wzi38	O1v1	-	0	-	0	-	0	-
G18000410	RB1086	2014	Antioquia	46	Male	Bone	Positive	Positive	Negative	Resistant	Resistant	Resistant	Resistant	Resistant	Resistant	Susceptible	Resistant	Resistant	Susceptible	Resistant	Resistant	Resistant	KPC-2	CTX-M-15	-	OXA-1;SHV-28;TEM-1D	Aac3-IIa;StrA;StrB	-	GyrA-83I;ParC-80I;QnrB19;QnrB1	-	CatB4	-	SulII	TetA	DfrA14	wt	307	CG307	CG307	KL102	wzi173	O2v2	-	0	-	0	-	0	-
G18000412	RB1088	2014	Antioquia	12	Male	Abdomen	Negative	Negative	Negative	Intermediate	Resistant	Resistant	Resistant	Resistant	Resistant	Resistant	Susceptible	Susceptible	Intermediate	Resistant	Resistant	Susceptible	-	-	-	SHV-1	-	-	-	-	-	-	-	-	-	OmpK36-trunc	14	CG14/15	CG14/15	KL2	wzi2	O1v1	-	0	-	0	-	0	-
G18000413	RB1089	2014	Antioquia	57	Female	Tracheal aspirate	Positive	Positive	Negative	Resistant	Resistant	Resistant	Resistant	Resistant	Resistant	Intermediate	Susceptible	Susceptible	Intermediate	Resistant	Resistant	Resistant	KPC-2	-	-	SHV-36	AadA16 ;AadA1	-	-	-	-	Arr3	SulI	-	DfrA1 ;DfrA27	wt	1886	CG1352	Others_CG	KL58	wzi130	O1v2	-	0	-	0	-	0	-
G18000419	RB1098	2014	Santander	76	Female	Blood	Positive	Positive	Negative	Resistant	Resistant	Resistant	Resistant	Resistant	Resistant	Resistant	Resistant	Susceptible	Susceptible	Resistant	Resistant	Resistant	KPC-2	-	-	SHV-11	AadA16	-	QnrB19;QnrB6	-	FloR	Arr3	SulI;SulI	TetA	DfrA27	OmpK36-trunc	17	CG17/20	CG17/20	KL25	wzi141	O5	-	0	-	0	-	0	-
G18000422	RB1113	2014	Antioquia	76	Male	Urine	Positive	Positive	Negative	Resistant	Resistant	Resistant	Resistant	Resistant	Resistant	Resistant	Resistant	Intermediate	Resistant	Resistant	Resistant	Resistant	KPC-3	-	-	SHV-11; TEM-54 ;OXA-9	Aac6-Ib;Aph3-Ia	-	GyrA-83I;ParC-80I	MphA	CatA1	-	SulI	-	DfrA12	OmpK35/K36GD	512	CG258	CG258	KL107	wzi154	O2v2	-	0	-	0	-	0	-
G18000423	RB1115	2014	Antioquia	76	Male	Urine	Positive	Positive	Negative	Resistant	Resistant	Resistant	Resistant	Resistant	Resistant	Resistant	Resistant	Intermediate	Resistant	Resistant	Resistant	Resistant	KPC-3	-	-	SHV-11; TEM-54 ;OXA-9	Aac6-Ib;Aph3-Ia	-	GyrA-83I;ParC-80I	MphA	CatA1	-	SulI	-	DfrA12	OmpK35/K36GD	512	CG258	CG258	KL107	wzi154	O2v2	-	0	-	0	-	0	-
G18000425	RB1118	2014	Atlantico	72	Female	Blood	Negative	Negative	Negative	Susceptible	Susceptible	Intermediate	Resistant	Resistant	Resistant	Susceptible	Intermediate	Resistant	Susceptible	Resistant	Resistant	Resistant	-	CTX-M-15	-	SHV-11;OXA-1 ;TEM-1D	Aac3-IIa;StrA;StrB	-	-	-	CatB4	-	SulII	-	DfrA14	wt	40	ST40	Others_CG	KL155	wzi173	OL101	-	0	-	0	-	0	-
G18000431	RB1126	2014	Valle del Cauca	86	Female	Pleural fluid	Positive	Positive	Negative	Resistant	Resistant	Resistant	Resistant	Resistant	Resistant	Resistant	Resistant	Resistant	Resistant	Resistant	Resistant	Resistant	KPC-3	CTX-M-15	-	SHV-11;OXA-1	Aac3-IIa;StrA;StrB	-	GyrA-83I;GyrA-87N;ParC-80I;QnrB1	-	CatB4	-	SulII	TetA	DfrA14	OmpK35/K36-trunc	258	CG258	CG258	KL107	wzi154	O2v2	ybt 17; ICEKp10	265	clb 3	19	-	0	-
G18000432	RB1127	2014	Valle del Cauca	83	Male	Liver	Positive	Positive	Negative	Intermediate	Resistant	Intermediate	Susceptible	Intermediate	Susceptible-dose dependent	Susceptible	Resistant	Susceptible	Susceptible	Intermediate	Resistant	Resistant	KPC-2	-	-	SHV-1	AadA16 ;AadA1	-	QnrB6	-	-	Arr3	-	TetD	DfrA1 ;DfrA27	wt	14	CG14/15	CG14/15	KL16	wzi16	O1/O2v1	-	0	-	0	-	0	-
G18000434	RB1129	2014	Valle del Cauca	73	Male	Urine	Positive	Positive	Negative	Resistant	Resistant	Resistant	Resistant	Resistant	Resistant	Resistant	Resistant	Resistant	Susceptible	Resistant	Resistant	Resistant	KPC-2	CTX-M-15	-	OXA-1;SHV-28;TEM-1D	Aac3-IIa;AadA16 ;StrA;StrB	-	GyrA-83I;ParC-80I;QnrB17	-	CatB4	Arr3	SulI;SulII	TetA	DfrA14;DfrA27	wt	307	CG307	CG307	KL102	wzi173	O2v2	-	0	-	0	-	0	-
G18000437	RB1134	2014	Valle del Cauca	38	Female	Urine	Positive	Positive	Negative	Resistant	Resistant	Resistant	Resistant	Resistant	Resistant	Resistant	Resistant	Susceptible	Susceptible	Resistant	Resistant	Resistant	KPC-2	-	-	-	AadA16	-	GyrA-83I;GyrA-87N;ParC-80I	-	-	Arr3	SulI	-	DfrA27	OmpK35/K36GD	258	CG258	CG258	KL107	-	OL102	ybt 17; ICEKp10	265	clb 3	19	-	0	-
G18000439	RB1137	2014	Santander	27	Female	Blood	Positive	Positive	Negative	Resistant	Resistant	Resistant	Resistant	Resistant	Resistant	Resistant	Resistant	Resistant	Intermediate	Resistant	Resistant	Intermediate	KPC-3	-	-	SHV-187 ;TEM-1D	Aac3-Iva;Aac6-Ib ;AadA1-pm ;AadA2;Aph4-Ia	-	GyrA-83I;GyrA-87N;ParC-80I	-	CmlA1	-	SulIII	-	-	OmpK35/K36GD	258	CG258	CG258	KL107	wzi154	O2v2	ybt 17; ICEKp10	265	clb 3	19	-	0	-
G18000450	RB1166	2014	Bogota	68	Female	Urine	Positive	Positive	Negative	Intermediate	Resistant	Resistant	Intermediate	Resistant	Susceptible-dose dependent	Susceptible	Susceptible	Susceptible	Susceptible	Resistant	Resistant	Resistant	KPC-2	-	-	SHV-187	-	-	-	-	-	-	SulII	TetD	-	wt	8	CG815	Others_CG	KL3	wzi59	O1v2	-	0	-	0	-	0	-
G18000451	RB1170	2014	Huila	62	Male	Abdominal fluid	Positive	Positive	Negative	Resistant	Resistant	Resistant	Resistant	Resistant	Resistant	Intermediate	Susceptible	Susceptible	Susceptible	Resistant	Resistant	Susceptible	KPC-2	SHV-38	-	-	-	-	-	-	-	-	-	-	-	wt	4110	CG35	Others_CG	KL3	wzi40	O1v1	-	0	-	0	iuc 3	25	-
G18000461	RB 1202	2014	Norte de Santander	65	Male	No data	Positive	Positive	Negative	Resistant	Resistant	Resistant	Resistant	Resistant	Resistant	Resistant	Resistant	Susceptible	Intermediate	Resistant	Resistant	Susceptible	KPC-3	-	-	SHV-187	AadA2	-	GyrA-83I;GyrA-87N;ParC-80I	-	CatA1;CmlA1	-	-	-	-	OmpK35-trunc	258	CG258	CG258	KL107	wzi154	O2v2	ybt 17; ICEKp10	265	clb 3	19	-	0	-
G18000463	RB 1206	2014	Cauca	11	Male	Blood	Positive	Positive	Negative	Resistant	Resistant	Resistant	Resistant	Resistant	Resistant	Resistant	Resistant	Resistant	Resistant	Resistant	Resistant	Resistant	KPC-3	CTX-M-15	-	SHV-11;OXA-1	Aac3-IIa;Aac6-Ib;StrA;StrB	-	GyrA-83I;GyrA-87N;ParC-80I;QnrB1	-	CatB4	-	SulII	TetA	DfrA14	OmpK35/K36GD	258	CG258	CG258	KL107	wzi154	O2v2	ybt 17; ICEKp10	265	clb 3	19	-	0	-
G18000468	RB 1222	2014	Boyaca	36	Female	Liver	Positive	Positive	Negative	Resistant	Resistant	Resistant	Susceptible	Resistant	Susceptible-dose dependent	Susceptible	Susceptible	Intermediate	Susceptible	Resistant	Resistant	Resistant	KPC-2	-	-	SHV-60;TEM-1D	AadA1-pm ;AadB	-	-	-	-	-	SulI	TetD	DfrA8	wt	342	CG515	Others_CG	KL30	wzi276	O1v2	-	0	-	0	-	0	-
G18000469	RB 1223	2014	Norte de Santander	60	Male	Blood	Positive	Positive	Negative	Resistant	Resistant	Resistant	Resistant	Resistant	Resistant	Resistant	Resistant	Susceptible	Resistant	Resistant	Resistant	Susceptible	KPC-3	-	-	SHV-187	AadA2	-	GyrA-83I;GyrA-87N;ParC-80I	-	CatA1;CmlA1	-	-	-	-	OmpK35-trunc	258	CG258	CG258	KL107	wzi154	O2v2	ybt 17; ICEKp10	265	clb 3	19	-	0	-
G18000471	RB 1233	2014	Valle del Cauca	84	Male	Surgical wound	Positive	Positive	Negative	Resistant	Resistant	Resistant	Resistant	Resistant	Resistant	Resistant	Resistant	Susceptible	Intermediate	Resistant	Resistant	Resistant	KPC-3	SHV-12	-	-	Aac6-Ib;AadA2	-	GyrA-83I;GyrA-87N;ParC-80I	-	CatA1	-	SulI	-	DfrA12	OmpK35/K36GD	258	CG258	CG258	KL107	wzi154	O2v2	ybt 17; ICEKp10	265	clb 3	19	-	0	-
G18000478	RB 1247	2014	Valle del Cauca	89	Female	Blood	Positive	Positive	Negative	Intermediate	Intermediate	Resistant	Resistant	Resistant	Susceptible-dose dependent	Resistant	Resistant	Susceptible	Susceptible	Resistant	Resistant	Intermediate	KPC-2	-	-	SHV-1	AadA16	-	QnrB6	-	-	-	-	TetD	DfrA27	wt	129	ST129	Others_CG	KL108	wzi105	O1v2	-	0	-	0	-	0	-
G18000479	RB 1249	2014	Nariño	27	Female	Wound	Negative	Negative	Negative	Susceptible	Resistant	Resistant	Resistant	Resistant	Resistant	Resistant	Resistant	Resistant	Resistant	Resistant	Resistant	Resistant	-	CTX-M-12;CTX-M-2	-	SHV-32;OXA-1	Aac3-IIa;AadA1-pm ;RmtG;StrA;StrB	-	QnrB1	-	-	Arr3	SulI;SulI	TetA	DfrA14	OmpK35-trunc	70	CG70	CG70	KL136	wzi123	O1v2	ybt 8; ICEKp9	195	-	0	-	0	-
G18000480	RB 1250	2014	Nariño	36	Female	Secretion	Positive	Positive	Negative	Resistant	Resistant	Resistant	Resistant	Resistant	Resistant	Resistant	Resistant	Resistant	Intermediate	Resistant	Resistant	Resistant	KPC-2	CTX-M-15	-	OXA-1;TEM-1D	Aac3-IIa;Aac6Ib-cr;AadA2;Aph3-Ia;StrB	-	QnrB19;QnrB1	MphA	CatA2 ;CatB4	-	SulI;SulII	TetA	DfrA12;DfrA14	wt	25	CG25	CG25	KL2	wzi72	O1v2	ybt 14; ICEKp5	145-2LV	-	0	-	0	-
G18000481	RB 1252	2014	Quindío	51	Female	Urine	Positive	Positive	Negative	Intermediate	Intermediate	Resistant	Resistant	Resistant	Susceptible-dose dependent	Susceptible	Resistant	Intermediate	Susceptible	Resistant	Intermediate	Susceptible	KPC-3	-	-	SHV-11;BlaZ	Aac3-Iva;AadA1-pm ;AadA2;Aph4-Ia	-	GyrA-83I;GyrA-87N;ParC-80I	LnuA	CmlA1	-	SulIII	TetK	-	OmpK35-trunc	258	CG258	CG258	KL107	wzi154	OL102	ybt 17; ICEKp10	265	clb 3	19	-	0	-
G18000482	RB 1255	2014	Valle del Cauca	81	Female	Catheter	Positive	Positive	Negative	Resistant	Resistant	Resistant	Resistant	Resistant	Resistant	Resistant	Resistant	Resistant	Resistant	Resistant	Resistant	Intermediate	KPC-3	-	-	SHV-11	Aac3-Iva;Aac6-Ib;AadA1-pm ;AadA2;Aph4-Ia	-	GyrA-83I;GyrA-87N;ParC-80I	-	CatA1;CmlA1	-	SulIII	-	-	OmpK35/K36GD	258	CG258	CG258	KL107	wzi154	O2v2	ybt 17; ICEKp10	265	clb 3	19	-	0	-
G18000486	RB 1260	2014	Meta	58	Female	Blood	Positive	Positive	Negative	Resistant	Resistant	Resistant	Resistant	Resistant	Resistant	Susceptible	Susceptible	Resistant	Susceptible	Resistant	Resistant	Resistant	KPC-2	CTX-M-15	-	SHV-1;OXA-1	Aac3-IIa;AadA1-pm ;StrA;StrB	-	-	-	CatB4	-	SulI;SulII	TetD	DfrA8	wt	342	CG515	Others_CG	KL30	wzi276	O1v2	ybt 10; ICEKp4	78-1LV	-	0	-	0	-
G18000487	RB 1261	2014	Bolivar	24	Male	Abdominal fluid	Positive	Positive	Negative	Resistant	Resistant	Resistant	Resistant	Resistant	Resistant	Resistant	Resistant	Intermediate	Intermediate	Resistant	Resistant	Resistant	KPC-2	CTX-M-15	-	OXA-1;SHV-187 ;TEM-1D	AadA1-pm ;AadA2;AadB;Aph3-Ia	-	GyrA-83I;ParC-80I;QnrB19	ErmB ;MphA	CatB3 ;CmlA1	Arr3	SulI	-	DfrA17;DfrA25	wt	11	CG258	CG258	KL105	wzi75	O2v2	-	0	-	0	-	0	-
G18000490	RB 1267	2014	Antioquia	86	Female	Urine	Positive	Positive	Negative	Resistant	Resistant	Resistant	Resistant	Resistant	Resistant	Resistant	Resistant	Intermediate	Resistant	Resistant	Resistant	Resistant	KPC-3	-	-	SHV-11; TEM-54 ;OXA-9	Aac6-Ib;AadA2;Aph3-Ia	-	GyrA-83I;ParC-80I	MphA	CatA1	-	SulI	-	DfrA12	OmpK35/K36GD	512	CG258	CG258	KL107	wzi154	O2v2	-	0	-	0	-	0	-
G18000492	RB 1274	2014	Antioquia	30	Male	Blood	Positive	Positive	Negative	Resistant	Resistant	Resistant	Resistant	Resistant	Resistant	Intermediate	Susceptible	Susceptible	Susceptible	Resistant	Resistant	Susceptible	KPC-2	-	-	SHV-1	-	-	-	-	CatA1	-	SulI	TetD	-	wt	1198	CG37	Others_CG	KL24	wzi101	O2v1	-	0	-	0	-	0	-
G18000494	RB 1282	2014	Antioquia	71	Male	Abdominal fluid	Positive	Positive	Negative	Resistant	Resistant	Resistant	Intermediate	Resistant	Susceptible-dose dependent	Susceptible	Susceptible	Susceptible	Susceptible	Resistant	Resistant	Susceptible	KPC-2	-	-	SHV-108	-	-	-	-	-	-	SulI	-	-	wt	281	CG281	Others_CG	KL64	wzi329	O1v1	-	0	-	0	-	0	-
G18000500	RB 1297	2014	Antioquia	76	Female	Tracheal aspirate	Positive	Positive	Negative	Resistant	Resistant	Resistant	Resistant	Resistant	Susceptible-dose dependent	Susceptible	Susceptible	Resistant	Susceptible	Resistant	Resistant	Susceptible	KPC-2	-	-	SHV-11	Aac3-IIa;StrA;StrB	-	QnrB19	-	-	-	-	-	-	wt	4985	CG915	Others_CG	KL107	wzi501	OL102	-	0	-	0	-	0	-
G18000501	RB 1300	2014	Antioquia	67	Female	Blood	Positive	Positive	Negative	Resistant	Resistant	Resistant	Resistant	Resistant	Resistant	Resistant	Resistant	Resistant	Intermediate	Resistant	Resistant	Resistant	KPC-3	-	-	SHV-11;TEM-1D	Aac3-Iva;AadA1-pm ;Aph4-Ia	-	GyrA-83I;GyrA-87N;ParC-80I	-	CmlA1	-	SulI;SulIII	-	DfrA12	OmpK35/K36GD	258	CG258	CG258	KL107	wzi154	O2v2	ybt 17; ICEKp10	265	clb 3	19	-	0	-
G18000506	RB 1305	2014	Antioquia	52	Female	Urine	Negative	Negative	Negative	Susceptible	Intermediate	Resistant	Resistant	Resistant	Resistant	Resistant	Resistant	Resistant	Resistant	Resistant	Resistant	Susceptible	-	CTX-M-15	-	SHV-11;OXA-1;OXA-9;TEM-1D	Aac3-IIa;AadA1-pm	-	GyrA-83I;ParC-80I;QnrB1	-	CatB4	-	-	TetA	-	wt	147	CG147	CG147	KL64	wzi64	O2v1	-	0	-	0	-	0	-
G18000507	RB 1306	2014	Santander	4	Female	Blood	Positive	Positive	Negative	Susceptible	Intermediate	Intermediate	Susceptible	Resistant	Susceptible	Susceptible	Susceptible	Susceptible	Susceptible	Susceptible	Intermediate	Resistant	KPC-2	-	-	SHV-11	AadA1-pm ;AadA16	-	-	-	-	Arr3	SulI	TetD	DfrA27	wt	1303	CG1352	Others_CG	KL58	wzi130	O1v2	-	0	-	0	-	0	-
G18000509	RB 1312	2014	Norte de Santander	66	Male	Urine	Positive	Positive	Negative	Intermediate	Resistant	Resistant	Resistant	Resistant	Resistant	Intermediate	Resistant	Resistant	Resistant	Resistant	Resistant	Intermediate	KPC-3	-	-	SHV-187	Aac3-Iva;Aac6-Ib;AadA1-pm ;AadA2;Aph4-Ia	-	GyrA-83I;GyrA-87N;ParC-80I	-	CatA1;CmlA1	-	SulIII	-	-	OmpK35-trunc	258	CG258	CG258	KL107	wzi154	O2v2	ybt 17; ICEKp10	265	clb 3	19	-	0	-
G18000511	RB 1316	2014	Valle del Cauca	30	Male	Urine	Positive	Positive	Negative	Resistant	Resistant	Resistant	Resistant	Resistant	Resistant	Resistant	Resistant	Resistant	Resistant	Resistant	Resistant	Resistant	KPC-3	-	-	SHV-187 ;TEM-1D	Aac3-Iva;Aac6-Ib;AadA1-pm ;Aph4-Ia	-	GyrA-83I;GyrA-87N;ParC-80I	-	CatA1;CmlA1	-	SulI;SulIII	-	DfrA12	OmpK35/K36GD	258	CG258	CG258	KL107	wzi154	O2v2	ybt 17; ICEKp10	265	clb 3	19	-	0	-
G18000523	RB 1352	2014	Antioquia	85	Female	Urine	Positive	Positive	Negative	Resistant	Resistant	Resistant	Resistant	Resistant	Resistant	Resistant	Resistant	Susceptible	Resistant	Resistant	Resistant	Resistant	KPC-3	-	-	SHV-11; TEM-54 ;OXA-9	Aac6-Ib;Aph3-Ia	-	GyrA-83I;ParC-80I	MphA	-	-	SulI	-	DfrA12	OmpK35/K36GD	512	CG258	CG258	KL107	wzi154	O2v2	-	0	-	0	-	0	-
G18000529	RB 1369	2014	Valle del Cauca	55	Male	Urine	Positive	Positive	Negative	Resistant	Resistant	Resistant	Resistant	Resistant	Resistant	Resistant	Resistant	Resistant	Resistant	Resistant	Resistant	Resistant	KPC-3	CTX-M-15	-	SHV-11;OXA-1	Aac3-IIa;StrA;StrB	-	GyrA-83I;GyrA-87N;ParC-80I;QnrB1	-	CatB4	-	SulII	TetA	DfrA14	OmpK35/K36GD	258	CG258	CG258	KL107	wzi154	O2v2	ybt 17; ICEKp10	265	clb 3	19	-	0	-
G18000530	RB 1370	2014	Boyaca	76	Male	Tracheal	Positive	Positive	Negative	Resistant	Resistant	Resistant	Resistant	Resistant	Resistant	Resistant	Susceptible	Resistant	Susceptible	Resistant	Resistant	Susceptible	KPC-2	-	-	SHV-11;TEM-1D	AadB	-	-	-	-	-	-	-	-	wt	36	CG36	Others_CG	KL27	wzi27	O2v2	ybt 14; ICEKp5	132-2LV	-	0	-	0	-
G18000535	RB 1382	2014	Antioquia	93	Male	Urine	Positive	Positive	Negative	Resistant	Resistant	Resistant	Resistant	Resistant	Resistant	Resistant	Resistant	Intermediate	Resistant	Resistant	Resistant	Resistant	KPC-3	-	-	SHV-11;OXA-9 ;TEM-1D	Aac6-Ib;Aph3-Ia	MgrB_trunc	GyrA-83I;ParC-80I	MphA	CatA1	-	SulI	-	DfrA12	OmpK35/K36GD	1519	CG258	CG258	KL107	wzi154	O2v2	-	0	-	0	-	0	-
G18000539	RB 1390	2014	Valle del Cauca	61	Female	wound	Positive	Positive	Negative	Resistant	Resistant	Resistant	Resistant	Resistant	Resistant	Resistant	Resistant	Susceptible	Resistant	Resistant	Resistant	Susceptible	KPC-3	-	-	SHV-11	Aac6-Ib	-	GyrA-83I;GyrA-87N;ParC-80I	-	CatA1	-	-	-	-	OmpK35/K36GD	258	CG258	CG258	KL107	wzi154	O2v2	ybt 17; ICEKp10	265	clb 3	19	-	0	-
G18000542	RB 1396	2014	Norte de Santander	61	Male	Abdominal fluid	Positive	Positive	Negative	Resistant	Resistant	Resistant	Resistant	Resistant	Resistant	Resistant	Resistant	Susceptible	Resistant	Resistant	Resistant	Susceptible	KPC-3	-	-	TEM-54 ;SHV-187	AadA2	-	GyrA-83I;GyrA-87N;ParC-80I	-	CatA1;CmlA1	-	-	-	-	OmpK35-trunc	258	CG258	CG258	KL107	wzi154	O2v2	ybt 17; ICEKp10	265	clb 3	19	-	0	-
G18000553	RB 1420	2014	Antioquia	67	Female	Urine	Positive	Positive	Negative	Resistant	Resistant	Resistant	Resistant	Resistant	Resistant	Resistant	Resistant	Susceptible	Susceptible	Resistant	Resistant	Susceptible	KPC-3	-	-	SHV-11	-	-	GyrA-83I;GyrA-87N;ParC-80I	-	-	-	-	-	-	OmpK35/K36GD	258	CG258	CG258	KL107	wzi154	O2v2	ybt 17; ICEKp10	265	clb 3	19	-	0	-
G18000555	RB 1422	2014	Antioquia	18	Male	Bone	Positive	Positive	Negative	Resistant	Resistant	Resistant	Resistant	Resistant	Resistant	Intermediate	Resistant	Resistant	Resistant	Resistant	Resistant	Intermediate	KPC-3	-	-	SHV-11	Aac3-Iva;Aac6-Ib;AadA1-pm ;AadA2;Aph4-Ia	-	GyrA-83I;GyrA-87N;ParC-80I	-	CatA1;CmlA1	-	SulIII	-	-	OmpK35/K36GD	258	CG258	CG258	KL107	wzi154	O2v2	ybt 17; ICEKp10	265	clb 3	19	-	0	-
G18000560	RB 1438	2014	Antioquia	37	Female	Liver	Positive	Positive	Negative	Resistant	Resistant	Resistant	Resistant	Resistant	Resistant	Intermediate	Susceptible	Susceptible	Susceptible	Resistant	Resistant	Resistant	KPC-3	SHV-12	-	-	-	-	GyrA-83I;GyrA-87N;ParC-80I	-	-	-	-	-	-	OmpK35/K36GD	258	CG258	CG258	KL107	wzi154	O2v2	ybt 17; ICEKp10	265	clb 3	19	-	0	-
G18000561	RB 1439	2014	Antioquia	<0,01	Male	Blood	Positive	Positive	Negative	Resistant	Resistant	Resistant	Resistant	Resistant	Resistant	Intermediate	Susceptible	Susceptible	Susceptible	Resistant	Resistant	Intermediate	KPC-2	-	-	SHV-26	StrA;StrB	-	-	-	-	-	SulI	-	-	wt	140	CG292	Others_CG	KL55	wzi306	O1v2	-	0	-	0	-	0	-
G18000563	RB 1441	2014	Antioquia	85	Male	Abdomen	Positive	Positive	Negative	Intermediate	Resistant	Resistant	Intermediate	Resistant	Susceptible-dose dependent	Susceptible	Susceptible	Resistant	Susceptible	Resistant	Resistant	Susceptible	KPC-2	-	-	SHV-1	Aac3-IIa;AadA1-pm ;Aph3-Ia;StrB	-	QnrB19	-	-	-	SulI	TetA;TetD	-	wt	12	CG12	Others_CG	KL157	wzi88	O2v1	-	0	-	0	-	0	-
G18000567	RB 1446	2014	Santander	53	Male	Urine	Positive	Positive	Negative	Resistant	Resistant	Resistant	Resistant	Resistant	Resistant	Resistant	Resistant	Resistant	Resistant	Resistant	Resistant	Resistant	KPC-3	-	-	SHV-187	Aac3-Iva;Aac6-Ib;AadA1-pm ;AadA2;Aph4-Ia	-	GyrA-83I;GyrA-87N;ParC-80I	-	CmlA1	-	SulIII	-	-	OmpK35/K36GD	258	CG258	CG258	KL107	wzi154	OL102	ybt 17; ICEKp10	265	clb 3	19	-	0	-
G18000568	RB 1448	2014	Santander	78	Male	Urine	Positive	Positive	Negative	Resistant	Resistant	Resistant	Resistant	Resistant	Resistant	Resistant	Resistant	Susceptible	Susceptible	Resistant	Resistant	Resistant	KPC-2	-	-	SHV-11;TEM-1D	AadA2;StrB	-	GyrA-83I;ParC-80I;QnrB19	-	-	-	SulI;SulII	TetA	DfrA14	wt	11	CG258	CG258	KL10	wzi100	O3/O3a	-	0	-	0	-	0	-
G18000570	RB 1451	2014	Santander	64	Male	Urine	Positive	Positive	Negative	Resistant	Resistant	Resistant	Resistant	Resistant	Resistant	Resistant	Resistant	Resistant	Resistant	Resistant	Resistant	Resistant	KPC-3	-	-	TEM-1D	Aac3-Iva;AadA1-pm ;AadA2;Aph4-Ia	-	GyrA-83I;GyrA-87N;ParC-80I	-	CmlA1	-	SulIII	-	-	OmpK35/K36GD	258	CG258	CG258	KL107	wzi154	O2v2	ybt 17; ICEKp10	265	clb 3	19	-	0	-
G18000576	RB 1468	2014	Santander	71	Male	Urine	Positive	Positive	Negative	Resistant	Resistant	Resistant	Resistant	Resistant	Resistant	Resistant	Resistant	Susceptible	Susceptible	Resistant	Resistant	Susceptible	KPC-3	-	-	SHV-11	-	-	GyrA-83I;GyrA-87N;ParC-80I	-	-	-	-	-	-	OmpK35-trunc	258	CG258	CG258	KL107	wzi154	OL102	ybt 17; ICEKp10	265	clb 3	19-2LV	-	0	-
G18000578	RB 1471	2014	Antioquia	74	Male	Abdominal fluid	Positive	Positive	Negative	Resistant	Resistant	Resistant	Resistant	Resistant	Resistant	Resistant	Resistant	Susceptible	Resistant	Resistant	Resistant	Resistant	KPC-3	-	-	SHV-11;OXA-9 ;TEM-1D	Aac6-Ib;Aph3-Ia	-	GyrA-83I;ParC-80I	MphA	CatA1	-	SulI	-	DfrA12	OmpK35/K36GD	512	CG258	CG258	KL107	wzi154	O2v2	-	0	-	0	-	0	-
G18000580	RB 1475	2014	Antioquia	49	Female	Urine	Positive	Negative	Positive	Resistant	Resistant	Resistant	Resistant	Resistant	Resistant	Resistant	Resistant	Resistant	Resistant	Resistant	Resistant	Resistant	VIM-4	CTX-M-15	CMY-2	SHV-11;OXA-1	Aac3-IIa	-	GyrA-83I;ParC-80I;QnrB19	-	CatB4	-	SulI	-	-	wt	147	CG147	CG147	KL64	wzi64	O2v1	-	0	-	0	-	0	-
G18000583	RB 1479	2014	Antioquia	83	Male	Urine	Positive	Positive	Negative	Resistant	Resistant	Resistant	Intermediate	Resistant	Susceptible-dose dependent	Intermediate	Susceptible	Susceptible	Susceptible	Resistant	Resistant	Susceptible	KPC-2	SHV-27	-	-	-	-	-	-	-	-	SulI	TetD	-	wt	161	CG23	Others_CG	KL22	wzi385	O3/O3a	-	0	-	0	-	0	-
G18000585	RB 1481	2014	Antioquia	83	Male	Blood	Positive	Positive	Negative	Resistant	Resistant	Resistant	Resistant	Resistant	Resistant	Resistant	Resistant	Susceptible	Resistant	Resistant	Resistant	Resistant	KPC-3	-	-	SHV-11	Aac6-Ib;AadA2	-	GyrA-83I;GyrA-87N;ParC-80I	-	-	-	SulI	-	DfrA12	OmpK35/K36GD	258	CG258	CG258	KL107	wzi154	O2v2	ybt 17; ICEKp10	265	clb 3	19	-	0	-
G18000587	RB 1483	2014	Antioquia	83	Male	Urine	Positive	Positive	Negative	Resistant	Resistant	Resistant	Resistant	Resistant	Resistant	Resistant	Resistant	Intermediate	Resistant	Resistant	Resistant	Resistant	KPC-3	-	-	SHV-11;OXA-9 ;TEM-1D	Aac6-Ib;Aph3-Ia	-	GyrA-83I;ParC-80I	MphA	CatA1	-	SulI	-	DfrA12	OmpK35-trunc	512	CG258	CG258	KL107	wzi154	O2v2	-	0	-	0	-	0	-
G18000588	RB 1484	2014	Antioquia	23	Male	Tracheal aspirate	Positive	Positive	Negative	Resistant	Resistant	Resistant	Resistant	Resistant	Susceptible-dose dependent	Resistant	Resistant	Susceptible	Resistant	Resistant	Resistant	Resistant	KPC-3	-	-	SHV-11	Aac6-Ib;AadA2	-	GyrA-83I;GyrA-87N;ParC-80I	-	CatA1	-	SulI	-	DfrA12	OmpK35-trunc	258	CG258	CG258	KL107	wzi154	O2v2	ybt 17; ICEKp10	265	clb 3	19	-	0	-
G18000590	RB 1491	2014	Valle del Cauca	71	Male	Urine	Positive	Positive	Negative	Resistant	Resistant	Resistant	Resistant	Resistant	Resistant	Resistant	Resistant	Resistant	Resistant	Resistant	Resistant	Resistant	KPC-3	CTX-M-15	-	SHV-11;OXA-1	Aac3-IIa;Aac6-Ib;StrA;StrB	-	GyrA-83I;GyrA-87N;ParC-80I;QnrB1	-	CatB4	-	SulII	TetA	DfrA14	OmpK35/K36GD	258	CG258	CG258	KL107	wzi154	O2v2	ybt 17; ICEKp10	265	clb 3	19	-	0	-
G18000591	RB 1492	2014	Valle del Cauca	38	Female	Urine	Positive	Positive	Negative	Resistant	Resistant	Resistant	Resistant	Resistant	Resistant	Resistant	Resistant	Resistant	Resistant	Resistant	Resistant	Resistant	KPC-2	CTX-M-15	-	SHV-11;OXA-1	Aac3-IIa;AadA16 ;StrA;StrB	-	GyrA-83I;ParC-80I;QnrB17	-	CatB4	Arr3	SulI;SulII	TetA	DfrA14;DfrA27	wt	629	CG629	Others_CG	KL10	wzi485	O3/O3a	-	0	-	0	-	0	-
G18000593	RB 1496	2014	Nariño	42	Male	Secretion	Positive	Positive	Negative	Resistant	Resistant	Resistant	Resistant	Resistant	Resistant	Resistant	Resistant	Resistant	Resistant	Resistant	Resistant	Resistant	KPC-3	-	-	OXA-2;SHV-187	Aac3-Iva;Aac6-Ib ;AadA1-pm ;AadA2;Aph4-Ia	-	GyrA-83I;GyrA-87N;ParC-80I	ErmB ;MphA	CmlA1	-	SulI;SulIII	-	DfrA29	OmpK35/K36GD	258	CG258	CG258	KL107	wzi154	O2v2	ybt 17; ICEKp10	265	clb 3	19-1LV	-	0	-
G18000595	RB 1499	2014	Nariño	63	Male	Urine	Positive	Positive	Negative	Resistant	Resistant	Resistant	Resistant	Resistant	Resistant	Resistant	Resistant	Resistant	Resistant	Resistant	Resistant	Resistant	KPC-3	-	-	SHV-11	Aac3-Iva;Aac6-Ib;AadA1-pm ;AadA2;Aph4-Ia	-	GyrA-83I;GyrA-87N;ParC-80I	MphA	CmlA1	-	SulIII	-	-	OmpK35/K36GD	258	CG258	CG258	KL107	wzi154	O2v2	ybt 17; ICEKp10	265	clb 3	19-1LV	-	0	-
G18000596	RB 1500	2014	Nariño	82	Male	Secretion	Positive	Positive	Negative	Resistant	Resistant	Resistant	Resistant	Resistant	Resistant	Resistant	Resistant	Resistant	Resistant	Resistant	Resistant	Resistant	KPC-3	-	-	SHV-11;TEM-1D	Aac3-Iva;Aac6-Ib;AadA1-pm ;AadA2;Aph4-Ia	-	GyrA-83I;GyrA-87N;ParC-80I	-	CmlA1	-	SulIII	-	-	OmpK35/K36GD	258	CG258	CG258	KL107	wzi154	O2v2	ybt 17; ICEKp10	265	clb 3	19-1LV	-	0	-
G18000599	RB 1517	2014	Antioquia	80	Female	Blood	Negative	Negative	Negative	Susceptible	Intermediate	Resistant	Resistant	Resistant	Resistant	Resistant	Intermediate	Resistant	Resistant	Resistant	Resistant	Resistant	-	-	-	TEM-1D	Aac3-IIa;AadA1;AadA2;StrA;StrB	-	GyrA-83Y	MphA	CatA1	-	SulI	TetD	DfrA12	OmpK35/K36-trunc	14	CG14/15	CG14/15	KL2	wzi2	O1v1	ybt 10; ICEKp4	106-1LV	-	0	-	0	-
G18000600	RB 1518	2014	Antioquia	65	Female	Urine	Positive	Positive	Negative	Resistant	Resistant	Resistant	Resistant	Resistant	Resistant	Resistant	Resistant	Intermediate	Resistant	Resistant	Resistant	Resistant	KPC-3	-	-	SHV-11;OXA-9 ;TEM-1D	Aac6-Ib;Aph3-Ia	-	GyrA-83I;ParC-80I	MphA	CatA1	-	SulI	-	DfrA12	OmpK35/K36GD	512	CG258	CG258	KL107	wzi154	O2v2	-	0	-	0	-	0	-
G18000602	RB 1528	2014	Santander	77	Female	Urine	Negative	Negative	Positive	Resistant	Resistant	Resistant	Resistant	Resistant	Resistant	Resistant	Resistant	Resistant	Resistant	Resistant	Resistant	Resistant	VIM-2	CTX-M-15	CMY-2	;OXA-1;SHV-28;TEM-1D	AadA5;AadB;AphA6	-	GyrA-83F;GyrA-87A;ParC-80I	MphA	CatA2 ;CatB4	-	-	TetA	DfrA1;DfrA17	wt	15	CG14/15	CG14/15	KL24	wzi24	O1v1	-	0	-	0	-	0	-
G18000606	RB 1532	2014	Cauca	32	Male	Urine	Positive	Positive	Negative	Resistant	Resistant	Resistant	Resistant	Resistant	Resistant	Resistant	Resistant	Susceptible	Resistant	Resistant	Resistant	Susceptible	KPC-3	-	-	-	Aac6-Ib	-	GyrA-83I;GyrA-87N;ParC-80I	-	CatA1	-	-	-	-	OmpK35/K36GD	258	CG258	CG258	KL107	wzi702	OL102	ybt 17; ICEKp10	265	clb 3	19	-	0	-
G18000607	RB 1535	2014	Norte de Santander	38	Male	Bronchoalveolar lavage	Positive	Positive	Negative	Resistant	Resistant	Resistant	Resistant	Resistant	Resistant	Intermediate	Susceptible	Susceptible	Resistant	Resistant	Resistant	Susceptible	KPC-2	CTX-M-12;SHV-38	-	OXA-2	AadA5 ;AadB	-	-	-	-	-	SulI	TetC	-	wt	694	CG35	Others_CG	KL103	wzi105	O1v1	-	0	-	0	-	0	-
G18000609	RB 1539	2014	Valle del Cauca	39	Male	Gastrostomy	Positive	Positive	Negative	Resistant	Resistant	Resistant	Resistant	Resistant	Resistant	Resistant	Resistant	Resistant	Susceptible	Resistant	Resistant	Resistant	KPC-3	-	-	SHV-11; TEM-54 ;OXA-9	Aac6-Ib;AadA2	-	GyrA-83I;ParC-80I	-	-	-	SulI	-	-	OmpK35/K36GD	512	CG258	CG258	KL107	wzi154	O2v2	-	0	-	0	-	0	-
G18000613	RB 1558	2014	Antioquia	62	Male	Blood	Positive	Positive	Negative	Resistant	Resistant	Resistant	Resistant	Resistant	Resistant	Resistant	Resistant	Intermediate	Resistant	Resistant	Resistant	Intermediate	KPC-3	-	-	SHV-11;OXA-9 ;TEM-1D	Aac6-Ib;AadA2	-	GyrA-83I;ParC-80I	MphA	-	-	SulI	-	-	OmpK35/K36GD	512	CG258	CG258	KL107	wzi154	O2v2	-	0	-	0	-	0	-
G18000616	RB 1561	2014	Santander	84	Female	Blood	Negative	Negative	Negative	Intermediate	Resistant	Resistant	Resistant	Resistant	Resistant	Resistant	Resistant	Resistant	Susceptible	Resistant	Resistant	Resistant	-	CTX-M-15	-	SHV-32;OXA-1;TEM-1D	Aac3-IIa;StrA;StrB	-	QnrB1	-	CatB4	-	SulII	TetA	DfrA14	OmpK35/K36-trunc	70	CG70	CG70	KL136	wzi123	O1v2	ybt 8; ICEKp9	195	-	0	-	0	-
G18000618	RB 1569	2014	Santander	45	Male	Blood	Negative	Negative	Positive	Resistant	Resistant	Resistant	Resistant	Resistant	Resistant	Resistant	Resistant	Resistant	Resistant	Resistant	Resistant	Resistant	VIM-2	CTX-M-15	CMY-2	SHV-11;OXA-1	Aac3-IIa;AadA1-pm ;AadA2;AadB;AphA6 ;StrA;StrB	-	GyrA-83I;ParC-80I;QnrB1	-	CatB4	-	SulI;SulIII	TetA	DfrA14	OmpK36-trunc	833	CG258	CG258	KL81	wzi81	OL101	-	0	-	0	-	0	-
G18000621	RB 1588	2014	Cundinamarca	69	Female	Urine	Negative	Negative	Positive	Resistant	Resistant	Resistant	Resistant	Resistant	Susceptible-dose dependent	Resistant	Susceptible	Susceptible	Susceptible	Susceptible	Resistant	Susceptible	NDM-1	SHV-101	-	CARB-2	AadA2;AphA6 ;StrB	-	-	-	CatB3 ;CmlA1	-	SulI	TetA	-	wt	327	CG163	Others_CG	KL39	wzi39	O1v1	ybt unknown	0	-	0	iuc 3	25-2LV	-
G18000622	RB 1594	2014	Nariño	78	Male	Secretion	Positive	Negative	Positive	Resistant	Resistant	Resistant	Resistant	Resistant	Resistant	Resistant	Resistant	Resistant	Resistant	Resistant	Resistant	Resistant	KPC-2;NDM-1	CTX-M-15	-	SHV-11;TEM-1D	Aac3-IIa;AphA6 ;StrA;StrB	-	GyrA-83I;ParC-80I;QnrB1	MphE ;MsrE	CatB3	-	-	-	DfrA14	OmpK35-trunc	392	CG147	CG147	KL27	wzi187	O4	-	0	-	0	-	0	-
G18000624	RB 1629	2014	Antioquia	11	Female	Abdominal fluid	Positive	Positive	Negative	Resistant	Resistant	Resistant	Resistant	Resistant	Resistant	Resistant	Resistant	Resistant	Resistant	Resistant	Resistant	Intermediate	KPC-3	CTX-M-15	-	SHV-11;OXA-1	Aac3-IIa;StrA;StrB	-	GyrA-83I;GyrA-87N;ParC-80I;QnrB1	-	CatB4	-	SulII	TetA	DfrA14	OmpK35/K36GD	258	CG258	CG258	KL107	wzi154	O2v2	ybt 17; ICEKp10	265	clb 3	19	-	0	-
G18000628	RB 1665	2014	Antioquia	29	Female	Urine	Negative	Negative	Positive	Intermediate	Resistant	Resistant	Resistant	Resistant	Resistant	Resistant	Resistant	Resistant	Resistant	Resistant	Resistant	Resistant	NDM-1	CTX-M-15	-	OXA-1;SHV-28;TEM-1D	Aac3-IIa;AadA10 ;AphA6 ;StrB	-	GyrA-83I;ParC-80I	-	CatB4;FloR	-	SulI	TetB ;TetD	DfrA1 ;DfrA14	wt	307	CG307	CG307	KL102	wzi173	O2v2	-	0	-	0	-	0	-
G18000630	RB 1673	2014	Antioquia	74	Male	Blood	Positive	Positive	Negative	Resistant	Resistant	Resistant	Resistant	Resistant	Resistant	Resistant	Resistant	Susceptible	Resistant	Resistant	Resistant	Susceptible	KPC-3	-	-	SHV-11;OXA-9 ;TEM-1D	Aac6-Ib;AadA2	-	GyrA-83I;ParC-80I	MphA	-	-	SulI	-	-	OmpK35/K36GD	512	CG258	CG258	KL107	wzi154	O2v2	-	0	-	0	-	0	-
G18000633	RB 1701	2014	Santander	No data	Male	No data	Negative	Positive only with CAZ	Positive	Resistant	Resistant	Resistant	Resistant	Resistant	Resistant	Resistant	Resistant	Resistant	Resistant	Intermediate	Resistant	Susceptible	VIM-2	-	CMY-2	SHV-11;;OXA-1	Aac3-IIa;AadB;AphA6	-	GyrA-83I;ParC-80I;QnrB19	-	CatA2 ;CatB4	-	-	-	DfrA14	OmpK36GD	147	CG147	CG147	KL64	wzi64	O2v1	-	0	-	0	-	0	-
G18000639	RB 1757	2014	Cundinamarca	57	Female	Urine	Positive	Positive	Negative	Resistant	Resistant	Resistant	Resistant	Resistant	Resistant	Resistant	Resistant	Resistant	Resistant	Resistant	Resistant	Resistant	KPC-3	CTX-M-15;SHV-101	-	OXA-1	Aac3-IIa;StrA;StrB	-	QnrB1	-	CatB4	-	SulII	TetA	DfrA14	wt	13	CG13	CG13	KL3	wzi40	O1v2	-	0	-	0	-	0	-
G18000648	RB 1791	2014	Antioquia	95	Female	Urine	Positive	Positive	Negative	Resistant	Resistant	Resistant	Resistant	Resistant	Resistant	Intermediate	Resistant	Resistant	Resistant	Resistant	Resistant	Resistant	KPC-3	-	-	SHV-11	Aac6-Ib;AadA2	-	GyrA-83I;GyrA-87N;ParC-80I	-	-	-	SulI	-	DfrA12	OmpK35/K36GD	258	CG258	CG258	KL107	wzi154	OL102	ybt 17; ICEKp10	265	clb 3	19	-	0	-
G18000650	RB 1797	2014	Cundinamarca	82	Female	Urine	Positive	Positive	Negative	Resistant	Resistant	Resistant	Resistant	Resistant	Resistant	Resistant	Resistant	Susceptible	Resistant	Resistant	Resistant	Susceptible	KPC-3	-	-	TEM-1D	Aac6-Ib	-	GyrA-83I;GyrA-87N;ParC-80I	-	-	-	-	-	-	OmpK35-trunc	258	CG258	CG258	KL107	wzi154	O2v2	ybt 17; ICEKp10	265-1LV	clb 3	19	-	0	-
G18000654	RB 1810	2014	Cundinamarca	96	Male	Urine	Positive	Positive	Negative	Resistant	Resistant	Resistant	Resistant	Resistant	Resistant	Intermediate	Susceptible	Susceptible	Susceptible	Resistant	Resistant	Resistant	KPC-2	CTX-M-15	-	SHV-26	StrA;StrB	-	QnrB1	-	-	-	SulII	TetA;TetD	DfrA14	wt	560	CG17/20	CG17/20	KL9	wzi9	O2v2	ybt 13; ICEKp2	299	-	0	-	0	-
G18000660	RB 1841	2014	Norte de Santander	18	Female	Blood	Negative	Negative	Positive	Resistant	Resistant	Resistant	Resistant	Resistant	Resistant	Resistant	Resistant	Resistant	Resistant	Resistant	Resistant	Resistant	NDM-1	CTX-M-15	-	OXA-1;SHV-28;TEM-1D	Aac3-IIa;StrA;StrB	-	GyrA-83I;ParC-80I;QnrB1	-	CatB4	-	SulII	TetA	DfrA14	wt	307	CG307	CG307	KL102	wzi173	O2v2	-	0	-	0	-	0	-
G18000664	RB 1873	2014	Norte de Santander	61	Male	Ingle	Negative	Positive only with CAZ	Positive	Resistant	Resistant	Resistant	Resistant	Resistant	Resistant	Resistant	Resistant	Resistant	Resistant	Intermediate	Resistant	Susceptible	VIM-2	-	CMY-2	SHV-11;OXA-1	Aac3-IIa;AadB;AphA6	-	GyrA-83I;ParC-80I;QnrB19	-	CatA2 ;CatB4	-	-	-	DfrA14	OmpK36GD	147	CG147	CG147	KL64	wzi64	O2v1	-	0	-	0	-	0	-
G18000673	GMR - RA 56	2015	Valle del Cauca	60	Female	Urine	Negative	Negative	Positive	Resistant	Resistant	Resistant	Resistant	Resistant	Resistant	Resistant	Resistant	Resistant	Resistant	Resistant	Resistant	Resistant	NDM-1	CTX-M-15	-	SHV-26 ;CARB-2;OXA-1;TEM-1D	AadA2;AphA6 ;StrA;StrB	-	QnrB1	MphE ;MsrE	CatB4;CmlA1	-	SulI	TetA	DfrA14	wt	107	CG107	Others_CG	KL47	wzi682	O1v1	-	0	-	0	-	0	-
G18000675	GMR - RA 82	2015	Norte de Santander	77	Male	Blood	Negative	Negative	Positive	Resistant	Resistant	Resistant	Resistant	Resistant	Resistant	Resistant	Resistant	Resistant	Resistant	Resistant	Resistant	Resistant	NDM-1	CTX-M-15	-	SHV-11;OXA-1;TEM-1D	Aac3-IId ;AadA5;StrA;StrB	-	GyrA-83I;ParC-80I;QnrB19;QnrB1	MphA	CatB4	-	SulI;SulII	TetA	DfrA14;DfrA17	wt	273	CG147	CG147	KL74	wzi174	O3b	-	0	-	0	-	0	-
G18000676	GMR - RA 83	2015	Norte de Santander	77	Male	Urine	Negative	Negative	Positive	Resistant	Resistant	Resistant	Resistant	Resistant	Resistant	Resistant	Resistant	Resistant	Resistant	Resistant	Resistant	Resistant	NDM-1	CTX-M-15	-	SHV-11;OXA-1;TEM-1D	Aac3-IId;AadA5;StrA;StrB	-	GyrA-83I;ParC-80I;QnrB19;QnrB1	MphA	CatB4	-	SulI;SulII	TetA	DfrA14;DfrA17	wt	273	CG147	CG147	KL74	wzi174	O3b	-	0	-	0	-	0	-
G18000681	GMR - RA 109	2015	Antioquia	33	Male	Secretion	Negative	Negative	Negative	Susceptible	Intermediate	Resistant	Resistant	Susceptible	Susceptible-dose dependent	Resistant	Susceptible	Susceptible	Susceptible	Susceptible	Resistant	Susceptible	-	-	-	SHV-1	-	-	-	-	CatA1	-	-	TetD	-	OmpK36-trunc	1198	CG37	Others_CG	KL24	wzi101	O2v1	-	0	-	0	-	0	-
G18000685	GMR - RA 132	2015	Valle del Cauca	78	Male	Tracheal	Negative	Negative	Negative	Intermediate	Resistant	Resistant	Resistant	Resistant	Resistant	Resistant	Susceptible	Resistant	Susceptible	Resistant	Resistant	Susceptible	-	CTX-M-2	-	SHV-187	Aac3-IIa;AadA1-pm ;AadA16 ;StrA;StrB	-	QnrB19	MphB	-	-	SulI	TetB	-	OmpK35/K36-trunc	29	CG29	Others_CG	KL54	wzi115	O1v2	-	0	-	0	-	0	-
G18000686	GMR - RA 149	2015	Bolivar	19	Male	Urine	Positive	Positive	Negative	Resistant	Resistant	Resistant	Resistant	Resistant	Resistant	Susceptible	Resistant	Resistant	Resistant	Resistant	Resistant	Resistant	KPC-2	CTX-M-15	-	OXA-1;SHV-187	Aac3-IIa;AadA16 ;AadA1	-	GyrA-83F;GyrA-87A;ParC-80I	ErmB ;MphA	CatA1;CatB4	Arr3	SulI	TetD	DfrA1 ;DfrA27	wt	152	CG152	CG152	KL149	wzi110	O4	-	0	-	0	-	0	-
G18000687	GMR - RA 150	2015	Bolivar	32	Male	Abdominal fluid	Positive	Positive	Negative	Resistant	Resistant	Resistant	Resistant	Resistant	Resistant	Resistant	Resistant	Resistant	Resistant	Resistant	Resistant	Resistant	KPC-2	SHV-12	-	TEM-1D	Aac3-IIa;AadA2;AphA6 ;StrA;StrB	-	GyrA-83Y;QnrB5	MphA	-	-	SulI;SulI	TetD	DfrA12	OmpK35-trunc	1271	CG29	Others_CG	KL19	wzi84	O1v2	-	0	-	0	-	0	-
G18000688	GMR - RA 151	2015	Bolivar	32	Male	Pleural fluid	Positive	Positive	Negative	Resistant	Resistant	Resistant	Resistant	Resistant	Resistant	Resistant	Resistant	Resistant	Resistant	Resistant	Resistant	Resistant	KPC-2	SHV-12	-	TEM-1D	Aac3-IIa;AadA2;AphA6 ;StrA;StrB	-	GyrA-83Y;QnrB5	MphA	-	-	SulI;SulI	TetD	DfrA12	OmpK35-trunc	1271	CG29	Others_CG	KL19	wzi84	O1v2	-	0	-	0	-	0	-
G18000690	GMR - RA 188	2015	Santander	60	Male	Urine	Negative	Negative	Positive	Resistant	Resistant	Resistant	Resistant	Resistant	Resistant	Resistant	Resistant	Resistant	Resistant	Resistant	Resistant	Resistant	VIM-2	CTX-M-15	CMY-2	OXA-1;SHV-28;TEM-1D	Aac3-IIa;Aac3-Iva;AadA1-pm ;AadA2;AadB;Aph4-Ia;AphA6 ;StrA;StrB	-	GyrA-83F;GyrA-87A;ParC-80I;QnrB1	-	CatB4;CmlA1	-	SulI;SulIII	TetA	DfrA14	OmpK35-trunc	15	CG14/15	CG14/15	KL110	wzi89	O1v1	-	0	-	0	-	0	-
G18000693	GMR - RA 219	2015	Valle del Cauca	64	Female	Tracheal	Positive	Positive	Negative	Resistant	Resistant	Resistant	Resistant	Resistant	Resistant	Intermediate	Resistant	Resistant	Susceptible	Resistant	Resistant	Resistant	KPC-2	CTX-M-15	-	SHV-11;OXA-1	Aac3-IIa;AadA16 ;StrA;StrB	-	QnrB17	-	CatB4	Arr3	SulI;SulII	TetA	DfrA27	wt	25	CG25	CG25	KL2	wzi72	O1v2	ybt 14; ICEKp5	145-1LV	-	0	-	0	-
G18000694	GMR - RA 222	2015	Boyaca	12	Female	Urine	Positive	Positive	Negative	Resistant	Resistant	Resistant	Resistant	Resistant	Resistant	Susceptible	Intermediate	Susceptible	Susceptible	Resistant	Resistant	Resistant	KPC-2	CTX-M-15	-	SHV-11;LAP-2	StrA;StrB	-	Qnr-S1	-	-	-	SulII	TetA	DfrA14	wt	17	CG17/20	CG17/20	KL25	wzi141	O5	-	0	-	0	-	0	-
G18000696	GMR - RA 228	2015	Nariño	70	Male	Blood	Negative	Negative	Positive	Resistant	Resistant	Resistant	Resistant	Resistant	Resistant	Resistant	Susceptible	Susceptible	Resistant	Resistant	Resistant	Resistant	NDM-1	CTX-M-15	-	SHV-26	AadA10 ;AadA2;StrB	-	Qnr-S1	MphA	CatA1	-	SulI	TetA;TetB	DfrA1 ;DfrA12	wt	219	CG107	Others_CG	KL114	wzi177	O1v1	-	0	-	0	-	0	-
G18000700	GMR-RA 259	2015	Bolivar	4	Male	Urine	Positive	Positive	Negative	Intermediate	Intermediate	Resistant	Intermediate	Resistant	Susceptible-dose dependent	Susceptible	Susceptible	Susceptible	Susceptible	Resistant	Resistant	Susceptible	KPC-2	-	-	SHV-26	-	-	-	-	-	-	-	-	-	wt	1440	CG17/20	CG17/20	KL19	wzi19	O2v2	-	0	-	0	-	0	-
G18000707	GMR-RA 312	2015	Cauca	46	Male	Secretion	Negative	Negative	Positive	Resistant	Resistant	Resistant	Resistant	Resistant	Resistant	Resistant	Resistant	Intermediate	Susceptible	Resistant	Resistant	Resistant	NDM-1	CTX-M-15	-	SHV-26 ;CARB-2	Aph3-Ia;AphA6 ;StrA ;StrB	-	Qnr-S1	MphA;MphE ;MsrE	CatB3 ;CmlA1	-	SulI	-	DfrA12	wt	219	CG107	Others_CG	KL114	wzi177	O1v1	-	0	-	0	-	0	-
G18000711	GMR-RA 332	2015	Antioquia	59	Male	Tissue	Negative	Negative	Positive	Resistant	Intermediate	Resistant	Resistant	Resistant	Susceptible	Resistant	Resistant	Susceptible	Resistant	Susceptible	Resistant	Resistant	VIM-4	-	CMY-2	SHV-28	StrA;StrB	-	GyrA-83I;ParC-80I	-	-	-	SulI	-	DfrA14	wt	307	CG307	CG307	KL102	wzi173	O2v2	-	0	-	0	-	0	-
G18000718	GMR-RA 391	2015	Santander	85	Female	Urine	Positive	Positive	Negative	Susceptible	Intermediate	Resistant	Susceptible	Resistant	Susceptible-dose dependent	Susceptible	Resistant	Resistant	Intermediate	Resistant	Resistant	Resistant	KPC-2	-	-	OXA-1;SHV-28	Aac3-IIa;AadA16 ;StrA;StrB	-	GyrA-83I;ParC-80I;QnrB17	-	CatB4	-	SulI;SulII	TetA	DfrA27	wt	307	CG307	CG307	KL102	wzi173	O2v2	-	0	-	0	-	0	-
G18000721	GMR-RA 406	2015	Nariño	No data	Female	Tracheal	Positive	Positive	Negative	Resistant	Resistant	Resistant	Resistant	Resistant	Resistant	Resistant	Resistant	Resistant	Resistant	Resistant	Resistant	Resistant	KPC-2	-	-	SHV-11;OXA-9 ;TEM-1D	Aac3-Iva;Aac6-Ib;AadA1-pm ;Aph3-Ia;Aph4-Ia	-	GyrA-83I;ParC-80I	MphA	CatA1;CmlA1	-	SulI;SulIII	-	DfrA12	OmpK35-trunc	258	CG258	CG258	KL74	wzi174	O3b	ybt 10; ICEKp4	28-1LV	-	0	-	0	-
G18000723	GMR-RA 409	2015	Valle del Cauca	80	Male	Urine	Negative	Negative	Positive	Resistant	Resistant	Resistant	Resistant	Resistant	Resistant	Resistant	Resistant	Intermediate	Intermediate	Resistant	Resistant	Resistant	NDM-1	CTX-M-15	-	SHV-26 ;CARB-2;OXA-1;TEM-1D	AadA2;AphA6 ;StrA;StrB	-	QnrB1	MphE ;MsrE	CatB3 ;CmlA1	-	SulI	TetA	DfrA14	wt	45	CG45	CG45	KL24	wzi101	O2v1	ybt 10; ICEKp4	78-2LV	-	0	-	0	-
G18000725	GMR-RA 423	2015	Valle del Cauca	44	Male	Urine	Positive	Positive	Negative	Resistant	Resistant	Resistant	Resistant	Resistant	Resistant	Resistant	Resistant	Resistant	Intermediate	Resistant	Resistant	Resistant	KPC-3	CTX-M-12;CTX-M-2	-	OXA-1;SHV-187 ;TEM-1D	Aac3-IIa;Aac6-Ib;AadA1-pm ;AadA2	MgrB_trunc	GyrA-83I;GyrA-87N;ParC-80I	MphA	CatA1;CatB3	Arr3	SulI;SulI	TetC	DfrA12	OmpK35/K36GD	258	CG258	CG258	KL107	wzi154	O2v2	ybt 17; ICEKp10	265	clb 3	19	-	0	-
G18000728	GMR-RA 438	2015	Meta	48	Female	Blood	Positive	Positive	Negative	Resistant	Resistant	Resistant	Resistant	Resistant	Resistant	Susceptible	Resistant	Resistant	Susceptible	Resistant	Resistant	Resistant	KPC-2	CTX-M-15	-	SHV-11;OXA-1	Aac3-IIa;StrA;StrB	-	QnrB1	-	CatB4	-	SulII	TetA	DfrA14	wt	3403	CG1968	Others_CG	KL43	wzi547	O1v1	ybt 9; ICEKp3	209-3LV	-	0	-	0	-
G18000737	GMR - RA 499	2015	Meta	6	Male	Blood	Positive	Positive	Negative	Resistant	Resistant	Resistant	Resistant	Resistant	Resistant	Intermediate	Resistant	Resistant	Resistant	Resistant	Resistant	Resistant	KPC-2	CTX-M-15	-	SHV-11;OXA-1	Aac3-IIa;AadA2;RmtG;StrA;StrB	-	GyrA-83I;ParC-80I;QnrB1	MphA	-	Arr3	SulI;SulII	TetA;TetD	DfrA12;DfrA14	wt	392	CG147	CG147	KL27	wzi187	O4	ybt 13; ICEKp2	299-4LV	-	0	-	0	-
G18000739	GMR - RA 505	2015	Huila	85	Male	Blood	Positive	Positive	Negative	Resistant	Resistant	Resistant	Resistant	Resistant	Resistant	Intermediate	Resistant	Susceptible	Intermediate	Resistant	Resistant	Resistant	KPC-2	CTX-M-1	-	SHV-11;OXA-1	AadA2	-	GyrA-83I;ParC-80I;QnrB19	-	CatB3	Arr3	SulI	-	DfrA12	wt	11	CG258	CG258	KL105	wzi75	O2v2	ybt 10; ICEKp4	26-1LV	-	0	-	0	-
G18000740	GMR - RA 512	2015	Huila	81	Male	Liver	Positive	Positive	Negative	Resistant	Resistant	Resistant	Resistant	Resistant	Resistant	Resistant	Resistant	Susceptible	Intermediate	Resistant	Resistant	Resistant	KPC-2	CTX-M-1	-	SHV-11;OXA-1	AadA2	-	GyrA-83I;ParC-80I;QnrB19	-	CatB3	Arr3	SulI	-	DfrA12	wt	11	CG258	CG258	KL105	wzi75	O2v2	ybt 10; ICEKp4	26-1LV	-	0	-	0	-
G18000741	GMR - RA 514	2015	Huila	63	Male	No data	Positive	Positive	Negative	Resistant	Resistant	Resistant	Resistant	Resistant	Resistant	Resistant	Resistant	Susceptible	Susceptible	Resistant	Resistant	Resistant	KPC-2	-	-	SHV-11	AadA2	-	GyrA-83I;ParC-80I	MphA	-	-	SulI	-	DfrA12	wt	11	CG258	CG258	KL105	wzi75	O2v2	ybt 10; ICEKp4	26-1LV	-	0	-	0	-
G18000742	GMR - RA 515	2015	Huila	74	Female	Blood	Positive	Positive	Negative	Resistant	Resistant	Resistant	Resistant	Resistant	Resistant	Resistant	Susceptible	Susceptible	Susceptible	Resistant	Resistant	Susceptible	KPC-2	CTX-M-55	-	SHV-1;TEM-1D	-	-	-	-	-	-	-	-	-	wt	17	CG17/20	CG17/20	KL25	wzi141	O5	-	0	-	0	-	0	-
G18000744	GMR - RA 517	2015	Huila	74	Female	Tracheal	Positive	Positive	Negative	Resistant	Resistant	Resistant	Resistant	Resistant	Resistant	Resistant	Susceptible	Susceptible	Susceptible	Resistant	Resistant	Susceptible	KPC-2	SHV-38	-	-	-	-	-	-	-	-	-	-	-	wt	4110	CG35	Others_CG	KL3	wzi40	O1v1	-	0	-	0	iuc 3	25	-
G18000747	GMR - RA 526	2015	Cauca	80	Male	Secretion	Negative	Negative	Positive	Resistant	Resistant	Resistant	Resistant	Resistant	Susceptible-dose dependent	Resistant	Resistant	Resistant	Resistant	Susceptible	Resistant	Resistant	NDM-1	CTX-M-15	-	SHV-11;CARB-2;OXA-1;TEM-1D	Aac3-IIa;AadA2;AphA6 ;StrA;StrB	-	GyrA-83I;ParC-80I;QnrB1	MphE ;MsrE	CatB3 ;CmlA1	-	SulI	TetA	DfrA14	wt	392	CG147	CG147	KL27	wzi187	O4	-	0	-	0	-	0	-
G18000748	GMR - RA 536	2015	Antioquia	91	Male	Urine	Negative	Negative	Negative	Susceptible	Intermediate	Resistant	Resistant	Resistant	Resistant	Resistant	Resistant	Intermediate	Intermediate	Resistant	Resistant	Resistant	-	CTX-M-15;SHV-12	-	OXA-1;TEM-1D	AadA1-pm ;AadB	-	QnrB19	ErmB ;MphA	CatB4;CmlA1	-	SulI	-	-	OmpK36-trunc	25	CG25	CG25	KL2	wzi72	O1v2	-	0	-	0	-	0	-
G18000751	GMR - RA 556	2015	Risaralda	56	Male	Secretion	Positive	Positive	Negative	Resistant	Resistant	Resistant	Intermediate	Resistant	Susceptible-dose dependent	Susceptible	Resistant	Susceptible	Susceptible	Resistant	Resistant	Resistant	KPC-2	-	-	SHV-26	AadA16	-	QnrB6	-	-	Arr3	SulI;SulI	-	DfrA27	wt	34	CG34	Others_CG	KL22	wzi37	O2v1	-	0	-	0	-	0	-
G18000753	GMR - RA 563	2015	Valle del Cauca	62	Female	Urine	Negative	Negative	Positive	Resistant	Resistant	Resistant	Resistant	Resistant	Resistant	Resistant	Resistant	Intermediate	Intermediate	Resistant	Resistant	Resistant	NDM-1	CTX-M-15	-	SHV-26 ;CARB-2;OXA-1;TEM-1D	AadA2;AphA6 ;StrA;StrB	-	QnrB1	MphE ;MsrE	CatB3 ;CmlA1	-	SulI	TetA	DfrA14	wt	45	CG45	CG45	KL24	wzi101	O2v1	ybt 10; ICEKp4	78-2LV	-	0	-	0	-
G18000754	GMR - RA 567	2015	Valle del Cauca	42	Female	Abdominal fluid	Positive	Positive	Negative	Resistant	Resistant	Resistant	Resistant	Resistant	Resistant	Resistant	Resistant	Resistant	Intermediate	Resistant	Resistant	Resistant	KPC-2	-	-	OXA-1;SHV-28	Aac3-IIa;AadA16	-	GyrA-83I;ParC-80I;QnrB1	-	CatB4	Arr3	SulI	TetA	DfrA14;DfrA27	wt	307	CG307	CG307	KL102	wzi173	O2v2	-	0	-	0	-	0	-
G18000755	GMR - RA 568	2015	Valle del Cauca	44	Male	Abdominal fluid	Positive	Positive	Negative	Resistant	Resistant	Resistant	Resistant	Resistant	Resistant	Resistant	Resistant	Susceptible	Susceptible	Resistant	Resistant	Resistant	KPC-3	-	-	TEM-1D	AadA2	-	GyrA-83I;GyrA-87N;ParC-80I	-	-	-	SulI	-	DfrA12	OmpK35/K36GD	258	CG258	CG258	KL107	wzi154	O2v2	ybt 17; ICEKp10	265	clb 3	19	-	0	-
G18000756	GMR - RA 579	2015	Valle del Cauca	62	Male	Urine	Positive	Positive	Negative	Resistant	Resistant	Resistant	Resistant	Resistant	Resistant	Resistant	Resistant	Resistant	Resistant	Resistant	Resistant	Resistant	KPC-3	-	-	TEM-1D	Aac3-Iva;AadA1-pm ;Aph4-Ia	-	GyrA-83I;GyrA-87N;ParC-80I	-	CatA1;CmlA1	-	SulI;SulIII	-	DfrA12	OmpK35/K36GD	258	CG258	CG258	KL107	wzi154	OL102	ybt 17; ICEKp10	265	clb 3	19	-	0	-
G18000759	GMR - RA 594	2015	Antioquia	73	Male	Urine	Positive	Positive	Negative	Resistant	Resistant	Resistant	Resistant	Resistant	Resistant	Resistant	Resistant	Resistant	Resistant	Resistant	Resistant	Resistant	KPC-3	CTX-M-12	-	SHV-11;TEM-1D	AadA2;RmtG	-	GyrA-83I;GyrA-87N;ParC-80I;QnrB19	-	-	-	SulI;SulII	-	DfrA12	OmpK35-trunc	258	CG258	CG258	KL107	wzi154	O2v2	ybt 17; ICEKp10	265	clb 3	19	-	0	-
G18000760	GMR - RA 595	2015	Antioquia	89	Male	Urine	Positive	Positive	Negative	Resistant	Resistant	Resistant	Resistant	Resistant	Resistant	Resistant	Resistant	Resistant	Resistant	Resistant	Resistant	Resistant	KPC-3	-	-	TEM-1D	Aac3-Iva;AadA1-pm ;Aph4-Ia	-	GyrA-83I;GyrA-87N;ParC-80I	-	CmlA1	-	SulI;SulIII	-	DfrA12	OmpK35/K36GD	258	CG258	CG258	KL107	wzi154	O2v2	ybt 17; ICEKp10	265	clb 3	19	-	0	-
G18000763	GMR - RA 609	2015	Casanare	71	Male	Urine	Positive	Positive	Negative	Resistant	Resistant	Resistant	Resistant	Resistant	Resistant	Resistant	Intermediate	Susceptible	Susceptible	Resistant	Resistant	Resistant	KPC-2	CTX-M-15	-	SHV-26	StrA;StrB	-	GyrA-83Y;QnrB1	-	-	-	SulII	TetA	DfrA14	wt	560	CG17/20	CG17/20	KL9	wzi9	O2v2	ybt 13; ICEKp2	299	-	0	-	0	-
G18000765	GMR - RA 624	2015	Cauca	91	Female	Urine	Positive	Positive	Negative	Resistant	Resistant	Resistant	Resistant	Resistant	Resistant	Resistant	Resistant	Resistant	Resistant	Resistant	Resistant	Resistant	KPC-3	CTX-M-15	-	SHV-11;OXA-1	Aac3-IIa;Aac6-Ib;StrA;StrB	-	GyrA-83I;GyrA-87N;ParC-80I;QnrB1	-	CatB4	-	SulII	TetA	DfrA14	OmpK35/K36GD	4851	CG258	CG258	KL107	wzi154	O2v2	ybt 17; ICEKp10	265	clb 3	19	-	0	-
G18000767	GMR - RA 632	2015	Risaralda	26	Female	Blood	Positive	Positive	Negative	Resistant	Resistant	Resistant	Resistant	Resistant	Resistant	Susceptible	Resistant	Susceptible	Susceptible	Resistant	Resistant	Resistant	KPC-2	CTX-M-15	-	OXA-1;SHV-28;TEM-1D	AadA16 ;StrA;StrB	-	GyrA-83I;ParC-80I;QnrB6	-	CatB4	Arr3	SulI;SulI;SulII	TetA	DfrA27	wt	307	CG307	CG307	KL102	wzi173	O2v2	-	0	-	0	-	0	-
G18000769	GMR - RA 650	2015	Boyaca	69	Male	Secretion	Positive	Positive	Negative	Resistant	Resistant	Resistant	Resistant	Resistant	Resistant	Resistant	Resistant	Resistant	Resistant	Resistant	Resistant	Resistant	KPC-3	CTX-M-15	-	SHV-11;OXA-1	Aac3-IIa;StrA;StrB	-	GyrA-83I;GyrA-87N;ParC-80I;QnrB1	-	CatB4	-	SulII	TetA	DfrA14	OmpK35/K36GD	258	CG258	CG258	KL107	wzi154	O2v2	ybt 17; ICEKp10	265	clb 3	19	-	0	-
G18000771	GMR - RA 652	2015	Meta	21	Male	Tracheal	Positive	Positive	Negative	Resistant	Resistant	Resistant	Resistant	Resistant	Resistant	Intermediate	Resistant	Resistant	Resistant	Resistant	Resistant	Resistant	KPC-2	CTX-M-15;SHV-101	-	OXA-1	Aac3-IIa;StrA;StrB	-	QnrB1	-	CatB4	-	SulII	TetA	DfrA14	wt	13	CG13	CG13	KL3	wzi40	O1v2	ybt unknown	0	-	0	-	0	-
G18000773	GMR - RA 654	2015	Meta	59	Male	Tracheal	Positive	Positive	Negative	Resistant	Resistant	Resistant	Resistant	Resistant	Resistant	Susceptible	Resistant	Resistant	Resistant	Resistant	Resistant	Resistant	KPC-2	CTX-M-15;SHV-101	-	OXA-1	Aac3-IIa;StrA;StrB	-	QnrB1	-	CatB4	-	SulII	TetA	DfrA14	wt	13	CG13	CG13	KL3	wzi40	O1v2	-	0	-	0	-	0	-
G18000776	GMR - RA 659	2015	Norte de Santander	43	Female	Abdominal fluid	Positive	Positive	Negative	Resistant	Resistant	Resistant	Resistant	Resistant	Resistant	Resistant	Resistant	Resistant	Resistant	Resistant	Resistant	Resistant	KPC-3	CTX-M-15	-	SHV-11;OXA-1	Aac3-IIa;Aac6-Ib;StrA;StrB	-	GyrA-83I;GyrA-87N;ParC-80I;QnrB1	-	CatB4	-	SulII	TetA	DfrA14	OmpK35/K36GD	258	CG258	CG258	KL107	wzi154	O2v2	ybt 17; ICEKp10	265	clb 3	19	-	0	-
G18000777	GMR - RA 660	2015	Norte de Santander	43	Female	Urine	Positive	Positive	Negative	Resistant	Resistant	Resistant	Resistant	Resistant	Resistant	Resistant	Resistant	Resistant	Resistant	Resistant	Resistant	Resistant	KPC-3	CTX-M-15	-	SHV-11;OXA-1	Aac3-IIa;Aac6-Ib;StrA;StrB	-	GyrA-83I;GyrA-87N;ParC-80I;QnrB1	-	CatB4	-	SulII	TetA	DfrA14	OmpK35/K36GD	258	CG258	CG258	KL107	wzi154	O2v2	ybt 17; ICEKp10	265	clb 3	19	-	0	-
G18000778	GMR - RA 667	2015	Santander	18	Male	Blood	Negative	Negative	Positive	Resistant	Intermediate	Resistant	Resistant	Resistant	Resistant	Resistant	Resistant	Resistant	Resistant	Resistant	Resistant	Resistant	VIM-2	CTX-M-15	CMY-2	SHV-32;OXA-1;TEM-1D	Aac3-IIa;AadB;AphA6 ;StrA;StrB	-	QnrB1	-	CatB4	-	SulI	TetA	DfrA14	wt	70	CG70	CG70	KL136	wzi123	O1v2	ybt 8; ICEKp9	195	-	0	-	0	-
G18000781	GMR - RA 695	2015	Meta	66	Female	Abdominal fluid	Positive	Positive	Negative	Resistant	Resistant	Resistant	Resistant	Resistant	Resistant	Susceptible	Resistant	Resistant	Intermediate	Resistant	Resistant	Resistant	KPC-2	CTX-M-15	-	SHV-11;OXA-1	Aac3-IIa;StrA;StrB	-	QnrB1	-	CatB4	-	SulII	TetA	DfrA14	wt	3403	CG1968	Others_CG	KL43	wzi547	O1v1	ybt 9; ICEKp3	209-3LV	-	0	-	0	-
G18000783	GMR - RA 729	2015	Nariño	64	Female	Tracheal	Positive	Positive	Negative	Resistant	Resistant	Resistant	Resistant	Resistant	Resistant	Resistant	Resistant	Resistant	Resistant	Resistant	Resistant	Resistant	KPC-2	CTX-M-12	-	SHV-187	RmtG;StrA;StrB	-	GyrA-83I;ParC-80I;QnrB19	-	-	-	SulII	-	-	wt	11	CG258	CG258	KL105	wzi75	O2v2	ybt 13; ICEKp2	299-1LV	-	0	-	0	-
G18000784	GMR - RA 730	2015	Nariño	30	Male	Secretion	Positive	Positive	Negative	Resistant	Resistant	Resistant	Resistant	Resistant	Resistant	Resistant	Resistant	Resistant	Resistant	Resistant	Resistant	Resistant	KPC-2	CTX-M-12;SHV-12	-	-	RmtG;StrA;StrB	-	GyrA-83I;ParC-80I;QnrB19	-	-	-	SulII	-	-	wt	11	CG258	CG258	KL105	wzi75	O2v2	ybt 13; ICEKp2	299-1LV	-	0	-	0	-
G18000789	GMR-RA 743	2015	Norte de Santander	43	Female	Wound	Positive	Positive	Negative	Resistant	Resistant	Resistant	Resistant	Resistant	Resistant	Resistant	Resistant	Resistant	Resistant	Resistant	Resistant	Resistant	KPC-3	CTX-M-15	-	SHV-11;OXA-1	Aac3-IIa;Aac6-Ib;StrA;StrB	-	GyrA-83I;GyrA-87N;ParC-80I;QnrB1	-	CatB4	-	SulII	TetA	DfrA14	OmpK35/K36GD	258	CG258	CG258	KL107	wzi154	O2v2	ybt 17; ICEKp10	265	clb 3	19	-	0	-
G18000792	GMR-RA 754	2015	Santander	75	Female	Urine	Positive	Positive	Negative	Resistant	Resistant	Resistant	Resistant	Resistant	Resistant	Resistant	Resistant	Resistant	Resistant	Resistant	Resistant	Resistant	KPC-2	CTX-M-15	-	SHV-11;OXA-1	Aac3-IIa;StrA;StrB	-	QnrB1	-	CatB4	-	SulII	TetA	DfrA14	wt	40	ST40	Others_CG	KL155	wzi173	OL101	-	0	-	0	-	0	-
G18000793	GMR-RA 755	2015	Santander	77	Female	Urine	Negative	Negative	Negative	Susceptible	Intermediate	Resistant	Resistant	Resistant	Resistant	Resistant	Resistant	Resistant	Resistant	Resistant	Resistant	Resistant	-	CTX-M-15	-	OXA-1;SHV-187 ;TEM-1D	Aac3-IIa;StrA;StrB	-	GyrA-83F;QnrB1	-	CatB4	-	SulII	TetA	DfrA14	wt	1758	ST1758	Others_CG	KL27	wzi187	O4	-	0	-	0	-	0	-
G18000794	GMR-RA 756	2015	Santander	68	Female	Blood	Positive	Positive	Negative	Resistant	Resistant	Resistant	Resistant	Resistant	Resistant	Resistant	Resistant	Resistant	Intermediate	Resistant	Resistant	Resistant	KPC-3	-	-	-	AadA2	-	GyrA-83I;GyrA-87N;ParC-80I	-	-	-	SulI	-	DfrA12	OmpK35/K36GD	258	CG258	CG258	KL107	wzi154	O2v2	ybt 17; ICEKp10	265	clb 3	19	-	0	-
G18000795	GMR-RA 761	2015	Norte de Santander	57	Male	Urine	Negative	Negative	Negative	Intermediate	Intermediate	Resistant	Resistant	Resistant	Resistant	Resistant	Resistant	Susceptible	Susceptible	Resistant	Resistant	Intermediate	-	SHV-12	-	TEM-1D	StrA;StrB	-	GyrA-83F;GyrA-87A;ParC-80I	-	-	-	SulII	-	-	OmpK36-trunc	4986	CG14/15	CG1415	KL24	wzi24	O1v1	-	0	-	0	-	0	-
G18000796	GMR-RA 764	2015	Risaralda	81	Male	Abdominal fluid	Positive	Positive	Negative	Resistant	Resistant	Resistant	Resistant	Resistant	Resistant	Resistant	Resistant	Resistant	Resistant	Resistant	Resistant	Intermediate	KPC-3	-	-	SHV-187	Aac3-Iva;Aac6-Ib;AadA1-pm ;AadA2;Aph4-Ia	-	GyrA-83I;GyrA-87N;ParC-80I	-	CatA1;CmlA1	-	SulIII	-	-	OmpK35/K36GD	258	CG258	CG258	KL107	wzi154	O2v2	ybt 17; ICEKp10	265	clb 3	19	-	0	-
G18000797	GMR-RA 766	2015	Risaralda	78	Female	Urine	Positive	Positive	Negative	Intermediate	Susceptible	Intermediate	Resistant	Resistant	Resistant	Susceptible	Resistant	Intermediate	Resistant	Resistant	Resistant	Resistant	KPC-2	CTX-M-15;SHV-12	-	OXA-1	AadA1-pm ;AadA16 ;AadB	-	GyrA-83I;QnrB5 ;QnrB6	MphA	CatB4;CmlA1	Arr3	SulI;SulI	-	DfrA17;DfrA27	wt	111	CG111	Others_CG	KL45	wzi45	O1v2	ybt 14; ICEKp5	147-2LV	-	0	-	0	-
G18000800	GMR-RA 788	2015	Meta	75	Male	Tracheal	Positive	Positive	Negative	Resistant	Resistant	Resistant	Resistant	Resistant	Resistant	Susceptible	Resistant	Resistant	Intermediate	Resistant	Resistant	Resistant	KPC-2	CTX-M-15;SHV-101	-	OXA-1	Aac3-IIa;StrA;StrB	-	QnrB1	-	CatB4	-	SulII	TetA	DfrA14	wt	13	CG13	CG13	KL3	wzi40	O1v2	-	0	-	0	-	0	-
G18000801	GMR-RA 800	2015	Norte de Santander	21	Male	Urine	Positive	Positive	Negative	Resistant	Resistant	Resistant	Resistant	Resistant	Resistant	Resistant	Resistant	Resistant	Resistant	Resistant	Resistant	Resistant	KPC-2	CTX-M-15;SHV-101	-	OXA-1	Aac3-IIa;StrA;StrB	-	QnrB1	-	CatB4	-	SulII	TetA	DfrA14	wt	13	CG13	CG13	KL3	wzi40	O1v2	-	0	-	0	-	0	-
G18000802	GMR-RA 801	2015	Norte de Santander	83	Female	Urine	Positive	Positive	Negative	Resistant	Resistant	Resistant	Resistant	Resistant	Resistant	Resistant	Resistant	Resistant	Resistant	Resistant	Resistant	Resistant	KPC-3	CTX-M-15	-	SHV-11;OXA-1;TEM-104	Aac3-IId;Aac6-Ib;StrA ;StrB	-	GyrA-83I;ParC-80I;QnrB1	-	CatB4	-	SulII	TetD	DfrA14	wt	11	CG258	CG258	KL105	wzi75	O2v2	ybt 10; ICEKp4	26-1LV	-	0	-	0	-
G18000806	GMR-RA 873	2015	Cauca	91	Female	Urine	Positive	Positive	Negative	Resistant	Resistant	Resistant	Resistant	Resistant	Resistant	Resistant	Resistant	Resistant	Resistant	Resistant	Resistant	Resistant	KPC-3	CTX-M-15	-	SHV-11;OXA-1	Aac3-IIa;Aac6-Ib;StrA;StrB	-	GyrA-83I;GyrA-87N;ParC-80I;QnrB1	-	CatB4	-	SulII	TetA	DfrA14	OmpK35/K36GD	4851	CG258	CG258	KL107	wzi154	O2v2	ybt 17; ICEKp10	265	clb 3	19	-	0	-
G18000807	GMR-RA 874	2015	Cauca	3	Male	Tracheal	Positive	Positive	Negative	Resistant	Resistant	Resistant	Resistant	Resistant	Resistant	Susceptible	Resistant	Resistant	Intermediate	Resistant	Resistant	Resistant	KPC-3	CTX-M-15	-	SHV-11;OXA-1	Aac3-IId;Aac6-Ib ;StrA ;StrB	-	GyrA-83I;ParC-80I;QnrB1	-	CatB4	-	SulII	TetD	DfrA14	wt	11	CG258	CG258	KL105	wzi75	O2v2	ybt 10; ICEKp4	26-1LV	-	0	-	0	-
G18000809	GMR-RA 888	2015	Caqueta	49	Male	Blood	Positive	Positive	Negative	Resistant	Resistant	Resistant	Resistant	Resistant	Resistant	Resistant	Resistant	Resistant	Susceptible	Resistant	Resistant	Resistant	KPC-2	CTX-M-15	-	OXA-1;SHV-187 ;TEM-1D	Aac3-IIa;StrA;StrB	-	QnrB1	-	CatB4	-	SulII	TetA	DfrA14	wt	76	CG76	CG76	KL10	wzi100	O3/O3a	-	0	-	0	-	0	-
G18000810	GMR-RA 893	2015	Santander	18	Male	Joint fluid	Negative	Negative	Negative	Resistant	Intermediate	Intermediate	Resistant	Resistant	Resistant	Resistant	Resistant	Resistant	Resistant	Resistant	Resistant	Resistant	VIM-2	CTX-M-15	CMY-2	SHV-32;OXA-1;TEM-1D	Aac3-IIa;AadB;AphA6 ;StrA;StrB	-	QnrB1	-	CatB4	-	SulI	TetA	DfrA14	wt	70	CG70	CG70	KL136	wzi123	O1v2	ybt 8; ICEKp9	195	-	0	-	0	-
G18000811	GMR-RA 906	2015	Casanare	62	Male	Catheter	Positive	Positive	Negative	Resistant	Resistant	Resistant	Resistant	Resistant	Resistant	Resistant	Resistant	Resistant	Resistant	Resistant	Resistant	Resistant	KPC-3	-	-	SHV-11;OXA-2	Aac3-Iva;Aac6-Ib;AadA1-pm ;AadA2;Aph4-Ia	-	GyrA-83I;GyrA-87N;ParC-80I	ErmB ;MphA	CatA1;CmlA1	-	SulI;SulIII	-	DfrA29	OmpK35/K36GD	258	CG258	CG258	KL107	wzi154	O2v2	ybt 17; ICEKp10	265	clb 3	19-1LV	-	0	-
G18000816	GMR-RA 962	2015	Cundinamarca	77	Male	Urine	Positive	Positive	Negative	Resistant	Resistant	Resistant	Resistant	Resistant	Resistant	Resistant	Resistant	Susceptible	Susceptible	Resistant	Resistant	Susceptible	KPC-3	-	-	SHV-187 ;TEM-1D	-	-	GyrA-83I;GyrA-87N;ParC-80I	-	CatA1	-	-	-	-	OmpK35/K36GD	258	CG258	CG258	KL107	wzi154	O2v2	ybt 17; ICEKp10	265	clb 3	19-1LV	-	0	-
G18000821	GMR-RA 991	2015	Risaralda	59	Male	Urine	Negative	Negative	Positive	Resistant	Resistant	Resistant	Resistant	Resistant	Resistant	Resistant	Resistant	Intermediate	Susceptible	Intermediate	Resistant	Resistant	NDM-1	CTX-M-1	-	SHV-11;OXA-1	AadA2;AphA6	-	GyrA-83I;ParC-80I;QnrB19	MphE ;MsrE	CatB3	Arr3	SulI	TetA	DfrA12	wt	11	CG258	CG258	KL105	wzi75	O2v2	ybt 10; ICEKp4	26-1LV	-	0	-	0	-
G18000822	GMR-RA 1006	2015	Risaralda	69	Male	Urine	Positive	Positive	Negative	Resistant	Resistant	Resistant	Resistant	Resistant	Resistant	Resistant	Resistant	Resistant	Resistant	Resistant	Resistant	Resistant	KPC-3	-	-	SHV-187	Aac3-Iva;Aac6-Ib;AadA3;Aph4-Ia	-	GyrA-83I;GyrA-87N;ParC-80I	-	CatA1	-	SulIII	-	-	OmpK35/K36GD	258	CG258	CG258	KL107	wzi154	O2v2	ybt 17; ICEKp10	265	clb 3	19	-	0	-
G18000825	GMR-RA 1012	2015	Caldas	54	Female	Blood	Positive	Positive	Negative	Resistant	Resistant	Resistant	Resistant	Resistant	Resistant	Susceptible	Intermediate	Resistant	Susceptible	Resistant	Intermediate	Resistant	KPC-2	CTX-M-15	-	OXA-1;SHV-187 ;TEM-1D	Aac3-IIa;StrA;StrB	-	QnrB1	-	CatB4	-	SulII	-	DfrA14	wt	151	CG1	Others_CG	KL30	wzi2	O1v2	ybt 10; ICEKp4	91-3LV	-	0	-	0	-
G18000827	GMR-RA 1035	2015	Santander	61	Male	Urine	Positive	Positive	Negative	Resistant	Resistant	Resistant	Resistant	Resistant	Resistant	Resistant	Resistant	Resistant	Resistant	Resistant	Resistant	Resistant	KPC-3	CTX-M-15	-	SHV-187 ;TEM-1D	Aac6-Ib;StrA;StrB	-	GyrA-83F;GyrA-87A;ParC-80I;QnrB1	-	-	-	SulII	-	DfrA14	OmpK35-trunc	4839	CG14/15	CG14/15	KL149	wzi452	O1v2	-	0	-	0	-	0	-
G18000831	GMR-RA 1053	2015	Antioquia	21	Male	Blood	Positive	Positive	Negative	Resistant	Resistant	Resistant	Resistant	Resistant	Resistant	Resistant	Resistant	Intermediate	Resistant	Resistant	Resistant	Resistant	KPC-3	-	-	SHV-11; TEM-54 ;OXA-9	Aac6-Ib;AadA2;Aph3-Ia	-	GyrA-83I;ParC-80I	MphA	CatA1	-	SulI	-	DfrA12	OmpK35/K36GD	512	CG258	CG258	KL107	wzi154	O2v2	-	0	-	0	-	0	-
G18000832	GMR-RA 1054	2015	Antioquia	45	Male	Blood	Positive	Positive	Negative	Resistant	Resistant	Resistant	Resistant	Resistant	Resistant	Intermediate	Resistant	Resistant	Susceptible	Resistant	Resistant	Resistant	KPC-2	CTX-M-1	-	SHV-11	Aac3-IIa;AadA2;StrA;StrB	-	GyrA-83I;ParC-80I;QnrB19	-	-	-	SulI	-	DfrA12	OmpK36-trunc	11	CG258	CG258	KL105	wzi75	O2v2	ybt 10; ICEKp4	26	-	0	-	0	-
G18000834	GMR-RA 1061	2015	Risaralda	65	Female	Catheter	Negative	Negative	Positive	Resistant	Resistant	Resistant	Resistant	Resistant	Resistant	Resistant	Resistant	Resistant	Intermediate	Resistant	Resistant	Resistant	NDM-1	CTX-M-1	-	SHV-11;OXA-1	AadA2;AphA6	-	GyrA-83I;ParC-80I;QnrB19	MphE ;MsrE	CatB3	Arr3	SulI	-	DfrA12	wt	11	CG258	CG258	KL2	wzi2	O2v1	ybt 10; ICEKp4	26-1LV	-	0	-	0	-
G18000837	GMR-RA 1078	2015	Casanare	57	Male	e Bronchoalveolar lavage	Positive	Positive	Negative	Resistant	Resistant	Resistant	Resistant	Resistant	Resistant	Resistant	Susceptible	Susceptible	Susceptible	Resistant	Resistant	Resistant	KPC-2	CTX-M-15	-	SHV-26;TEM-1D	StrA;StrB	-	-	-	-	-	SulII	TetA	DfrA14	wt	560	CG17/20	CG17/20	KL9	wzi9	O2v2	ybt 13; ICEKp2	299	-	0	-	0	-
G18000839	GMR-RA 1085	2015	Santander	4	Male	Urine	Negative	Negative	Negative	Susceptible	Resistant	Resistant	Resistant	Resistant	Resistant	Resistant	Resistant	Resistant	Intermediate	Resistant	Intermediate	Resistant	-	CTX-M-15	-	SHV-11;OXA-1;TEM-1D	Aac3-IId;StrA ;StrB	-	GyrA-83I;ParC-80I;QnrB1	-	CatB4	-	SulII	TetD	DfrA14	OmpK36-trunc	11	CG258	CG258	KL105	wzi75	O2v2	ybt 10; ICEKp4	26-1LV	-	0	-	0	-
G18000842	GMR-RA 1116	2015	Santander	69	Male	Blood	Positive	Positive	Negative	Resistant	Resistant	Resistant	Resistant	Resistant	Resistant	Resistant	Resistant	Resistant	Resistant	Resistant	Resistant	Resistant	KPC-3	CTX-M-15	-	SHV-11;OXA-1;TEM-1D	Aac3-IId;Aac6-Ib;StrA ;StrB	-	GyrA-83I;ParC-80I;QnrB1	-	CatB4	-	SulII	TetD	DfrA14	wt	11	CG258	CG258	KL105	-	O2v2	ybt 10; ICEKp4	26-1LV	-	0	-	0	-
G18000847	GMR-RA 1132	2015	Antioquia	37	Female	Tissue	Positive	Positive	Negative	Resistant	Resistant	Resistant	Resistant	Resistant	Resistant	Intermediate	Resistant	Resistant	Susceptible	Resistant	Resistant	Resistant	KPC-3	-	-	SHV-11;OXA-9 ;TEM-1D	Aac6-Ib	-	GyrA-83I;ParC-80I	-	-	-	-	-	-	OmpK35/K36GD	512	CG258	CG258	KL107	wzi154	O2v2	-	0	-	0	-	0	-
G18000849	GMR-RA 1143	2015	Antioquia	58	Female	Secretion	Positive	Positive	Negative	Resistant	Resistant	Resistant	Resistant	Resistant	Resistant	Resistant	Resistant	Resistant	Susceptible	Resistant	Resistant	Resistant	KPC-2	CTX-M-15	-	SHV-11;OXA-1;OXA-9	Aac3-IIa;StrA;StrB	-	QnrB1	-	CatB4	-	SulII	TetA	DfrA14	OmpK35-trunc	39	CG39	CG39	KL149	wzi452	O1v2	-	0	-	0	-	0	-
G18000857	GMR-RA 27.16	2016	Antioquia	66	Female	Tissue	Negative	Negative	Positive	Resistant	Resistant	Resistant	Resistant	Resistant	Resistant	Resistant	Resistant	Susceptible	Resistant	Intermediate	Resistant	Resistant	NDM-1	CTX-M-15	-	SHV-26 ;OXA-1;TEM-1D	AphA6 ;StrA;StrB	-	QnrB1	-	CatB4;FloR	-	SulI	TetA;TetB	DfrA14	wt	45	CG45	CG45	KL24	wzi101	O2v1	ybt 10; ICEKp4	78-1LV	-	0	-	0	-
G18000858	GMR-RA 29.16	2016	Boyaca	75	Female	Urine	Positive	Positive	Negative	Intermediate	Intermediate	Susceptible	Susceptible	Intermediate	Susceptible	Susceptible	Susceptible	Susceptible	Susceptible	Susceptible	Susceptible	Resistant	KPC-2	-	-	SHV-26	-	-	-	-	-	Arr3	SulI	-	DfrA27	wt	34	CG34	Others_CG	KL136	wzi123	O2v2	-	0	-	0	-	0	-
G18000859	GMR-RA 38.16	2016	Meta	65	Male	Blood	Positive	Positive	Negative	Resistant	Resistant	Resistant	Resistant	Resistant	Resistant	Resistant	Resistant	Resistant	Resistant	Resistant	Resistant	Resistant	KPC-3	-	-	SHV-11;OXA-2	Aac3-Iva;Aac6-Ib;AadA1-pm ;AadA2;Aph4-Ia	-	GyrA-83I;GyrA-87N;ParC-80I	ErmB ;MphA	CmlA1	-	SulI;SulIII	-	DfrA29	OmpK35/K36GD	258	CG258	CG258	KL107	wzi154	O2v2	ybt 17; ICEKp10	265	clb 3	19-1LV	-	0	-
G18000860	GMR-RA 44.16	2016	Antioquia	71	Male	Urine	Negative	Positive only with CAZ	Negative	Susceptible	Intermediate	Resistant	Resistant	Resistant	Resistant	Resistant	Resistant	Resistant	Intermediate	Resistant	Intermediate	Resistant	-	CTX-M-15	-	SHV-33 ;OXA-1;TEM-1D	Aac3-IIa;StrA ;StrB	-	QnrB19	-	CatB4	-	SulII	TetA	DfrA14	OmpK36GD	35	CG35	Others_CG	KL110	wzi199	O1v1	ybt unknown	0	-	0	-	0	-
G18000861	GMR-RA 45.16	2016	Antioquia	60	Female	Urine	Positive	Positive	Negative	Resistant	Resistant	Resistant	Resistant	Resistant	Resistant	Resistant	Resistant	Resistant	Intermediate	Resistant	Resistant	Resistant	KPC-2	CTX-M-15	-	SHV-11;OXA-1;OXA-9	Aac3-IIa;StrA;StrB	-	QnrB1	-	CatB4	-	SulII	TetA	DfrA14	OmpK35-trunc	39	CG39	CG39	KL149	wzi452	O1v2	-	0	-	0	-	0	-
G18000863	GMR-RA 47.16	2016	Antioquia	67	Male	Drainage	Positive	Positive	Negative	Resistant	Resistant	Resistant	Resistant	Resistant	Resistant	Resistant	Resistant	Resistant	Susceptible	Resistant	Resistant	Resistant	KPC-2	CTX-M-15	-	SHV-11;OXA-1;OXA-9	Aac3-IIa;StrA;StrB	-	QnrB1	-	CatB4	-	SulII	TetA	DfrA14	OmpK35-trunc	39	CG39	CG39	KL149	wzi452	O1v2	-	0	-	0	-	0	-
G18000865	GMR-RA 49.16	2016	Antioquia	31	Male	Blood	Positive	Positive	Negative	Resistant	Resistant	Resistant	Resistant	Resistant	Resistant	Resistant	Resistant	Resistant	Resistant	Resistant	Resistant	Resistant	KPC-3	-	-	SHV-11; TEM-54 ;OXA-9	Aac6-Ib;Aph3-Ia	-	GyrA-83I;ParC-80I	MphA	CatA1	-	SulI	-	DfrA12	OmpK35/K36GD	512	CG258	CG258	KL107	wzi154	O2v2	-	0	-	0	-	0	-
G18000869	GMR-RA 67.16	2016	Meta	70	Male	Urine	Positive	Positive	Negative	Resistant	Resistant	Resistant	Resistant	Resistant	Resistant	Resistant	Resistant	Resistant	Resistant	Resistant	Resistant	Resistant	KPC-3	-	-	SHV-11;OXA-2	Aac3-Iva;Aac6-Ib ;AadA1-pm ;AadA2;Aph4-Ia	-	GyrA-83I;GyrA-87N;ParC-80I	ErmB ;MphA	CmlA1	-	SulI;SulIII	-	DfrA29	OmpK35/K36GD	258	CG258	CG258	KL107	wzi154	O2v2	ybt 17; ICEKp10	265	clb 3	19-1LV	-	0	-
G18000870	GMR-RA 71.16	2016	Risaralda	66	Female	Urine	Negative	Negative	Positive	Resistant	Resistant	Resistant	Resistant	Resistant	Resistant	Resistant	Resistant	Resistant	Intermediate	Resistant	Resistant	Resistant	NDM-1	CTX-M-1	-	SHV-11;OXA-1	AadA2;AphA6	-	GyrA-83I;ParC-80I;QnrB19	-	CatB3	Arr3	SulI	TetA	DfrA12	wt	11	CG258	CG258	KL105	wzi75	O2v2	ybt 10; ICEKp4	26-1LV	-	0	-	0	-
G18000871	GMR-RA 73.16	2016	Antioquia	27	Male	Tracheal aspirate	Positive	Positive	Negative	Resistant	Resistant	Resistant	Resistant	Resistant	Resistant	Resistant	Resistant	Intermediate	Resistant	Resistant	Resistant	Resistant	KPC-3	-	-	SHV-11; TEM-54 ;OXA-9	Aac6-Ib;Aph3-Ia	-	GyrA-83I;ParC-80I	MphA	CatA1	-	SulI	-	DfrA12	OmpK35/K36GD	512	CG258	CG258	KL107	wzi154	O2v2	-	0	-	0	-	0	-
G18000873	GMR-RA 80.16	2016	Antioquia	51	Male	Abdominal fluid	Positive	Positive	Negative	Resistant	Resistant	Resistant	Resistant	Resistant	Resistant	Resistant	Resistant	Resistant	Resistant	Resistant	Resistant	Resistant	KPC-3	-	-	SHV-11; TEM-54 ;OXA-9	Aac6-Ib;AadA2;Aph3-Ia	-	GyrA-83I;ParC-80I	MphA	CatA1	-	SulI	-	DfrA12	OmpK35/K36GD	512	CG258	CG258	KL107	wzi154	O2v2	-	0	-	0	-	0	-
G18000874	GMR-RA 81.16	2016	Antioquia	28	Female	Abdominal fluid	Positive	Positive	Negative	Resistant	Resistant	Resistant	Resistant	Resistant	Resistant	Resistant	Resistant	Intermediate	Resistant	Resistant	Resistant	Resistant	KPC-3	-	-	SHV-11; TEM-54 ;OXA-9	Aac6-Ib;Aph3-Ia	-	GyrA-83I;ParC-80I	MphA	CatA1	-	SulI	-	DfrA12	OmpK35/K36GD	512	CG258	CG258	KL107	wzi154	O2v2	-	0	-	0	-	0	-
G18000875	GMR-RA 85.16	2016	Antioquia	51	Male	Pus	Positive	Positive	Negative	Resistant	Resistant	Resistant	Resistant	Resistant	Resistant	Intermediate	Susceptible	Susceptible	Susceptible	Resistant	Resistant	Resistant	KPC-2	CTX-M-15	-	SHV-11;OXA-9	StrA;StrB	-	QnrB1	-	-	-	SulII	TetD	DfrA14	wt	25	CG25	CG25	KL2	wzi72	O1v2	ybt 14; ICEKp5	145-1LV	-	0	-	0	-
G18000876	GMR-RA 86.16	2016	Antioquia	74	Male	Abdominal fluid	Positive	Positive	Negative	Resistant	Resistant	Resistant	Resistant	Resistant	Resistant	Resistant	Resistant	Resistant	Intermediate	Resistant	Resistant	Resistant	KPC-2	CTX-M-15	-	SHV-11;OXA-1;OXA-9	Aac3-IIa;StrA;StrB	-	QnrB1	-	CatB4	-	SulII	TetA	DfrA14	OmpK35-trunc	39	CG39	CG39	KL149	wzi452	O1/O2v2	-	0	-	0	-	0	-
G18000878	GMR-RA 88.16	2016	Antioquia	59	Male	Abdominal fluid	Positive	Positive	Negative	Resistant	Resistant	Resistant	Resistant	Resistant	Resistant	Resistant	Resistant	Resistant	Susceptible	Resistant	Resistant	Resistant	KPC-2	CTX-M-15	-	SHV-11;OXA-1;OXA-9	Aac3-IIa;StrA;StrB	-	QnrB1	-	CatB4	-	SulII	TetA	DfrA14	OmpK35-trunc	39	CG39	CG39	KL149	wzi452	O1v2	-	0	-	0	-	0	-
G18000879	GMR-RA 93.16	2016	Boyaca	87	Female	Abdominal fluid	Positive	Positive	Negative	Resistant	Resistant	Resistant	Resistant	Resistant	Resistant	Susceptible	Resistant	Resistant	Resistant	Resistant	Resistant	Resistant	KPC-3	-	-	SHV-11	Aac3-Iva;Aac6-Ib;AadA2;Aph4-Ia	-	GyrA-83I;GyrA-87N;ParC-80I	-	CatA1	-	SulI	-	DfrA12	OmpK35-trunc	258	CG258	CG258	KL107	wzi154	O2v2	ybt 17; ICEKp10	265	clb 3	19	-	0	-
G18000880	GMR-RA 97.16	2016	Risaralda	76	Male	Urine	Positive	Positive	Negative	Resistant	Resistant	Resistant	Resistant	Resistant	Resistant	Resistant	Resistant	Resistant	Resistant	Resistant	Resistant	Intermediate	KPC-3	-	-	SHV-187 ;TEM-1D	Aac3-Iva;Aac6-Ib ;AadA1-pm ;AadA2;Aph4-Ia	-	GyrA-83I;GyrA-87N;ParC-80I	-	CatA1;CmlA1	-	SulIII	-	-	OmpK35/K36GD	258	CG258	CG258	KL107	wzi154	O2v2	ybt 17; ICEKp10	265	clb 3	19-1LV	-	0	-
G18000881	GMR-RA 120.16	2016	Antioquia	51	Male	No data	Negative	Negative	Positive	Resistant	Resistant	Resistant	Resistant	Resistant	Resistant	Resistant	Resistant	Susceptible	Resistant	Susceptible	Resistant	Resistant	NDM-1	-	-	OXA-1;SHV-28	AadA2;Aph3-Ia;AphA6 ;StrA;StrB	-	GyrA-83F;GyrA-87A;ParC-80I;Qnr-A1	MphA	CatB3	Arr3	SulI	TetB	DfrA12	wt	15	CG14/15	CG14/15	KL24	wzi24	O1v1	ybt 10; ICEKp4	28	-	0	-	0	-
G18000882	GMR-RA 121.16	2016	Antioquia	42	Male	Urine	Positive	Positive	Negative	Resistant	Resistant	Resistant	Resistant	Resistant	Resistant	Resistant	Susceptible	Susceptible	Susceptible	Resistant	Resistant	Resistant	KPC-2	-	-	SHV-11	-	-	-	-	-	-	SulI	-	-	wt	23	CG23	Others_CG	KL1	wzi1	O1v2	ybt 1; ICEKp10	47	clb 2	29	-	0	-
G18000884	GMR-RA 123.16	2016	Antioquia	83	Female	Tracheal	Negative	Negative	Positive	Resistant	Resistant	Resistant	Resistant	Resistant	Resistant	Resistant	Resistant	Resistant	Intermediate	Resistant	Resistant	Resistant	NDM-1	CTX-M-1	-	SHV-11;OXA-1	AadA2;AadB	-	GyrA-83I;ParC-80I;QnrB19	MphE ;MsrE	CatB3	Arr3	SulI	TetA;TetB ;TetD	DfrA12	wt	11	CG258	CG258	KL105	wzi75	O2v2	ybt 10; ICEKp4	26-1LV	-	0	-	0	-
G18000885	GMR-RA 135.16	2016	Sucre	72	Female	No data	Negative	Negative	Negative	Resistant	Resistant	Resistant	Resistant	Resistant	Resistant	Resistant	Resistant	Susceptible	Intermediate	Resistant	Resistant	Intermediate	-	CTX-M-2	-	SHV-11	-	MgrB_trunc	GyrA-83I;ParC-80I	MphB	-	-	SulI	TetB	-	OmpK35/K36-trunc	147	CG147	CG147	KL64	wzi64	O2v1	-	0	-	0	-	0	-
G18000887	GMR-RA 139.16	2016	Santander	56	Male	Urine	Positive	Positive	Negative	Resistant	Resistant	Resistant	Resistant	Resistant	Resistant	Resistant	Resistant	Resistant	Resistant	Resistant	Resistant	Resistant	KPC-3	CTX-M-15	-	SHV-11;OXA-1	Aac3-IId;Aac6-Ib;StrA ;StrB	-	GyrA-83I;ParC-80I;QnrB1	-	CatB4	-	SulII	TetD	DfrA14	wt	11	CG258	CG258	KL105	wzi75	O2v2	ybt 10; ICEKp4	26-1LV	-	0	-	0	-
G18000889	GMR-RA 146.16	2016	Bogota	74	Male	Blood	Positive	Positive	Negative	Resistant	Resistant	Resistant	Resistant	Resistant	Resistant	Resistant	Susceptible	Susceptible	Susceptible	Resistant	Resistant	Resistant	KPC-2	CTX-M-15	-	SHV-26 ;OXA-1	StrA;StrB	MgrB_trunc	-	-	CatB4	-	SulII	TetA	DfrA14	OmpK36-trunc	846	CG23	Others_CG	KL110	wzi603	O3b	ybt unknown	0	-	0	-	0	-
G18000890	GMR-RA 153.16	2016	Antioquia	76	Female	Tracheal aspirate	Negative	Negative	Positive	Resistant	Resistant	Resistant	Resistant	Resistant	Resistant	Resistant	Resistant	Resistant	Susceptible	Resistant	Resistant	Resistant	NDM-1	CTX-M-1	-	SHV-11;OXA-1	AadA2;AadB	-	GyrA-83I;ParC-80I;QnrB19	MphE ;MsrE	CatB3	Arr3	SulI	TetA;TetB ;TetD	DfrA12	wt	11	CG258	CG258	KL105	wzi75	O2v2	ybt 10; ICEKp4	26-1LV	-	0	-	0	-
G18000897	GMR-RA 193.16	2016	Antioquia	59	Female	Urine	Positive	Positive	Negative	Resistant	Resistant	Resistant	Resistant	Resistant	Resistant	Susceptible	Resistant	Resistant	Resistant	Resistant	Resistant	Resistant	KPC-2	CTX-M-15	-	OXA-1;SHV-28 ;TEM-1D	Aac3-IIa;AadA16 ;StrA;StrB	-	GyrA-83F;GyrA-87A;ParC-80I;QnrB1	-	CatB4	Arr3	SulI;SulII	TetA	DfrA14;DfrA27	wt	15	CG14/15	CG14/15	KL48	wzi151	O1v1	-	0	-	0	-	0	-
G18000899	GMR-RA 208.16	2016	Antioquia	48	Male	Urine	Positive	Negative	Positive	Resistant	Resistant	Resistant	Resistant	Resistant	Resistant	Resistant	Resistant	Resistant	Intermediate	Resistant	Resistant	Resistant	KPC-2;NDM-1	CTX-M-15	-	SHV-11;OXA-1	Aac3-IIa;AadA16 ;StrA;StrB	-	GyrA-83I;ParC-80I;QnrB1	-	CatB4	Arr3	SulI;SulII	TetA	DfrA14;DfrA27	wt	392	CG147	CG147	KL27	wzi187	O4	-	0	-	0	-	0	-
G18000900	GMR-RA 219.16	2016	Santander	49	Female	Tissue	Negative	Negative	Positive	Resistant	Resistant	Resistant	Resistant	Resistant	Resistant	Resistant	Resistant	Resistant	Resistant	Resistant	Resistant	Resistant	NDM-1	CTX-M-15	CMY-6	SHV-11;;OXA-1;TEM-1D	Aac3-IIa;AadA2;RmtC;StrA;StrB	-	GyrA-83I;ParC-80I;QnrB32	MphA	CatB4	-	SulI;SulII	TetA	DfrA14	OmpK35-trunc	11	CG258	CG258	KL74	wzi174	O3b	-	0	-	0	-	0	-
G18000914	GMR-RA 287.16	2016	Risaralda	21	Female	Catheter	Positive	Positive	Negative	Resistant	Resistant	Resistant	Resistant	Resistant	Resistant	Resistant	Resistant	Susceptible	Susceptible	Resistant	Resistant	Resistant	KPC-2	CTX-M-1	-	SHV-11	AadA2;StrA;StrB	MgrB_trunc	GyrA-83I;ParC-80I;QnrB19	-	-	-	SulI	-	DfrA12	OmpK36-trunc	11	CG258	CG258	KL105	wzi75	O2v2	ybt 10; ICEKp4	26-1LV	-	0	-	0	-
G18000916	GMR-RA 293.16	2016	Antioquia	5	Female	Pancreas	Negative	Positive only with CAZ	Negative	Susceptible	Resistant	Resistant	Resistant	Resistant	Resistant	Resistant	Resistant	Resistant	Intermediate	Resistant	Resistant	Resistant	-	CTX-M-15	-	SHV-11;OXA-1;TEM-1D	Aac3-IIa;StrA;StrB	-	GyrA-83I;ParC-80I;QnrB1	-	CatB4	-	SulII	TetA	DfrA14	OmpK36-trunc	629	CG629	Others_CG	KL10	wzi485	O3/O3a	-	0	-	0	-	0	-
G18000918	GMR-RA 303.16	2016	Nariño	72	Female	Urine	Positive	Positive	Negative	Resistant	Resistant	Resistant	Resistant	Resistant	Resistant	Resistant	Resistant	Resistant	Resistant	Resistant	Resistant	Resistant	KPC-3	CTX-M-12	-	SHV-11	Aac3-Iva;Aac6-Ib;AadA1-pm ;AadA2;Aph4-Ia;RmtG	-	GyrA-83I;GyrA-87N;ParC-80I	-	CmlA1	-	SulII;SulIII	-	-	OmpK35/K36GD	258	CG258	CG258	KL107	wzi154	OL102	ybt 17; ICEKp10	265	clb 3	19-1LV	-	0	-
G18000920	GMR-RA 316.16	2016	Cordoba	60	Female	Blood	Positive	Positive	Negative	Resistant	Resistant	Resistant	Resistant	Resistant	Resistant	Resistant	Resistant	Susceptible	Resistant	Resistant	Resistant	Resistant	KPC-3	-	-	SHV-11;OXA-9 ;TEM-1D	Aac6-Ib;Aph3-Ia	-	GyrA-83I;ParC-80I	MphA	CatA1	-	SulI	-	DfrA12	OmpK35/K36GD	512	CG258	CG258	KL107	wzi154	O2v2	-	0	-	0	-	0	-
G18000921	GMR-RA 322.16	2016	Cordoba	72	Female	Urine	Positive	Positive	Negative	Resistant	Resistant	Resistant	Resistant	Resistant	Resistant	Resistant	Resistant	Susceptible	Resistant	Resistant	Resistant	Resistant	KPC-3	-	-	SHV-11;OXA-9 ;TEM-1D	Aac6-Ib;AadA2;Aph3-Ia	-	GyrA-83I;ParC-80I	MphA	CatA1	-	SulI	-	DfrA12	OmpK35/K36GD	512	CG258	CG258	KL107	wzi154	O2v2	-	0	-	0	-	0	-
G18000922	GMR-RA 328.16	2016	Risaralda	73	Female	Catheter	Positive	Positive	Negative	Resistant	Resistant	Resistant	Intermediate	Resistant	Resistant	Susceptible	Susceptible	Susceptible	Susceptible	Resistant	Resistant	Susceptible	KPC-2	-	-	SHV-187	StrA;StrB	-	-	-	-	-	-	TetD	-	wt	294	CG16	Others_CG	KL30	wzi274	O1v1	-	0	-	0	-	0	-
G18000926	GMR-RA 348.16	2016	Santander	No data	Female	Tracheal	Negative	Positive only with CAZ	Negative	Susceptible	Intermediate	Resistant	Resistant	Resistant	Resistant	Resistant	Resistant	Resistant	Susceptible	Resistant	Resistant	Resistant	-	CTX-M-15	-	SHV-11;OXA-1;TEM-1D;TEM-1D	Aac3-IId;StrA ;StrB	-	GyrA-83I;ParC-80I;QnrB1	-	CatB4	-	SulII	TetD	DfrA14	wt	11	CG258	CG258	KL105	wzi75	O2v2	ybt 10; ICEKp4	26-1LV	-	0	-	0	-
G18000927	GMR-RA 351.16	2016	Santander	54	Male	Blood	Positive	Positive	Negative	Resistant	Resistant	Resistant	Intermediate	Resistant	Susceptible-dose dependent	Intermediate	Susceptible	Susceptible	Susceptible	Resistant	Resistant	Susceptible	KPC-2	SHV-101	-	TEM-1D	-	-	-	-	-	-	-	-	-	wt	13	CG13	CG13	KL30	wzi274	O1v1	-	0	-	0	-	0	-
G18000935	GMR-RA 392.16	2016	Antioquia	62	Female	Urine	Negative	Negative	Negative	Susceptible	Intermediate	Resistant	Resistant	Resistant	Resistant	Resistant	Resistant	Susceptible	Intermediate	Resistant	Resistant	Resistant	-	CTX-M-15	-	SHV-1;OXA-1;TEM-1D	StrA;StrB	-	QnrB1	-	CatB4	-	SulII	TetA;TetD	DfrA14	wt	39	CG39	CG39	KL149	wzi452	O1v2	-	0	-	0	-	0	-
G18000936	GMR-RA 393.16	2016	Antioquia	41	Male	Urine	Negative	Negative	Positive	Resistant	Resistant	Resistant	Resistant	Resistant	Resistant	Resistant	Resistant	Resistant	Resistant	Resistant	Resistant	Resistant	NDM-1	CTX-M-1	-	SHV-11;OXA-1	AadA2;AadB;AphA6 ;StrA;StrB	-	GyrA-83I;ParC-80I;QnrB19	MphE ;MsrE	CatB3	Arr3	SulI	TetB ;TetD	DfrA12	wt	11	CG258	CG258	KL105	wzi75	O2v2	ybt 10; ICEKp4	26-1LV	-	0	-	0	-
G18000939	GMR-RA 406.16	2016	Santander	57	Female	Hip	Positive	Positive	Negative	Resistant	Resistant	Resistant	Resistant	Resistant	Resistant	Resistant	Resistant	Resistant	Resistant	Resistant	Resistant	Resistant	KPC-3	CTX-M-15	-	SHV-11;OXA-1	Aac3-IId;Aac6-Ib;StrA ;StrB	-	GyrA-83I;ParC-80I;QnrB1	-	CatB4	-	SulII	TetD	DfrA14	wt	11	CG258	CG258	KL107	wzi75	O2v2	ybt 10; ICEKp4	26-1LV	-	0	-	0	-
G18000949	GMR-RA 447.16	2016	Bogota	15	Female	Secretion	Positive	Positive	Negative	Resistant	Intermediate	Resistant	Resistant	Resistant	Resistant	Resistant	Susceptible	Susceptible	Resistant	Resistant	Resistant	Resistant	KPC-3;VIM-24	-	-	OXA-1;SHV-187 ;TEM-1D	AadB;AphA6	-	-	MphE	CatB3	Arr3	SulI;SulII	-	DfrA17;DfrA19	wt	3660	CG461	Others_CG	KL25	wzi133	O1v1	-	0	-	0	-	0	-
G18000950	GMR-RA 449.16	2016	Antioquia	16	Male	Blood	Positive	Positive	Negative	Resistant	Resistant	Resistant	Resistant	Resistant	Resistant	Resistant	Resistant	Resistant	Susceptible	Resistant	Resistant	Resistant	KPC-2	CTX-M-15	-	OXA-1;OXA-9 ;SHV-187	Aac3-IIa;StrA;StrB	-	QnrB1	-	CatB4	-	SulII	TetA	-	wt	76	CG76	CG76	KL10	wzi100	O3/O3a	-	0	-	0	-	0	-
G18000951	GMR-RA 451.16	2016	Santander	50	Male	Blood	Positive	Positive	Negative	Resistant	Resistant	Resistant	Resistant	Resistant	Resistant	Resistant	Resistant	Resistant	Resistant	Resistant	Resistant	Resistant	KPC-3	CTX-M-15	-	SHV-11;OXA-1;TEM-104	Aac3-IId;Aac6-Ib ;StrA ;StrB	-	GyrA-83I;ParC-80I;QnrB1	-	CatB4	-	SulII	TetD	DfrA14	wt	11	CG258	CG258	KL105	wzi75	O2v2	ybt 10; ICEKp4	26-1LV	-	0	-	0	-
G18000954	GMR-RA 460.16	2016	Risaralda	24	Female	Urine	Negative	Negative	Positive	Resistant	Resistant	Resistant	Resistant	Resistant	Resistant	Resistant	Resistant	Intermediate	Intermediate	Resistant	Resistant	Resistant	NDM-1	CTX-M-1	-	SHV-11;OXA-1	AadA2;AphA6	-	GyrA-83I;ParC-80I;QnrB19	-	CatB3	Arr3	SulI	TetA	DfrA12	wt	11	CG258	CG258	KL105	wzi75	O2v2	ybt 10; ICEKp4	26-1LV	-	0	-	0	-
G18000957	GMR-RA 468.16	2016	Caldas	64	Female	Urine	Positive	Positive	Negative	Intermediate	Resistant	Resistant	Resistant	Resistant	Susceptible-dose dependent	Susceptible	Resistant	Susceptible	Susceptible	Resistant	Resistant	Susceptible	KPC-3	-	-	SHV-11;TEM-1D	Aac3-IId;AadA5;StrA;StrB	-	GyrA-83I;GyrA-87N;ParC-80I	MphA	-	-	SulI;SulII	TetA	DfrA17	OmpK35-trunc	258	CG258	CG258	KL107	wzi154	O2v2	-	0	clb 3	19	-	0	-
G18000958	GMR-RA 469.16	2016	Caldas	69	Male	Urine	Positive	Positive	Negative	Resistant	Resistant	Resistant	Resistant	Resistant	Resistant	Resistant	Resistant	Susceptible	Susceptible	Resistant	Resistant	Resistant	KPC-3	CTX-M-1	-	SHV-11;OXA-9 ;TEM-1D	AadA2	-	GyrA-83I;ParC-80I;QnrB19	-	-	-	SulI	-	DfrA12	wt	11	CG258	CG258	KL105	wzi75	O2v2	ybt 10; ICEKp4	26-1LV	-	0	-	0	-
G18000960	GMR-RA 476.16	2016	Antioquia	61	Female	Tracheal	Negative	Negative	Positive	Resistant	Resistant	Resistant	Resistant	Resistant	Resistant	Resistant	Resistant	Resistant	Susceptible	Resistant	Resistant	Resistant	NDM-1	CTX-M-1	-	SHV-11;OXA-1	AadA2;AadB	MgrB_trunc	GyrA-83I;ParC-80I;QnrB19	MphE ;MsrE	CatB3	Arr3	SulI	TetA;TetB ;TetD	DfrA12	wt	11	CG258	CG258	KL105	wzi75	O2v2	ybt 10; ICEKp4	26-1LV	-	0	-	0	-
G18000961	GMR-RA 477.16	2016	Cauca	56	Female	No data	Positive	Positive	Negative	Resistant	Resistant	Resistant	Resistant	Resistant	Resistant	Resistant	Resistant	Resistant	Resistant	Resistant	Resistant	Resistant	KPC-3	CTX-M-15	-	SHV-11;OXA-1;TEM-1D	Aac3-IIa;Aac6-Ib;StrA;StrB	-	GyrA-83I;GyrA-87N;ParC-80I;QnrB1	-	CatB4	-	SulII	TetA	DfrA14	OmpK35/K36GD	258	CG258	CG258	KL107	wzi154	O2v2	ybt 17; ICEKp10	265	clb 3	19-1LV	-	0	-
G18000963	GMR-RA 481.16	2016	Risaralda	58	Male	Blood	Positive	Positive	Negative	Resistant	Resistant	Resistant	Resistant	Resistant	Resistant	Resistant	Resistant	Susceptible	Resistant	Resistant	Resistant	Resistant	KPC-3	CTX-M-1	-	SHV-11;OXA-1	Aac6-Ib;AadA2	-	GyrA-83I;ParC-80I;QnrB19	-	CatB3	Arr3	SulI	-	DfrA12	wt	11	CG258	CG258	KL105	wzi75	O2v2	ybt 10; ICEKp4	26	-	0	-	0	-
G18000967	GMR-RA 494.16	2016	Cordoba	24	Female	Surgical wound	Positive	Positive	Negative	Resistant	Resistant	Resistant	Resistant	Resistant	Resistant	Resistant	Resistant	Intermediate	Resistant	Resistant	Resistant	Resistant	KPC-3	-	-	SHV-11;OXA-9 ;TEM-1D	Aac6-Ib;Aph3-Ia	MgrB_trunc	GyrA-83I;ParC-80I	MphA	CatA1	-	SulI	-	DfrA12	OmpK35/K36GD	512	CG258	CG258	KL107	wzi154	O2v2	-	0	-	0	-	0	-
G18000968	GMR-RA 498.16	2016	Antioquia	70	Male	Blood	Positive	Negative	Positive	Resistant	Resistant	Resistant	Resistant	Resistant	Resistant	Resistant	Resistant	Resistant	Resistant	Resistant	Resistant	Resistant	VIM-4	CTX-M-15	CMY-2	SHV-11;OXA-1;TEM-1D	Aac3-IId;AadA2;RmtG;StrA;StrB	-	GyrA-83I;ParC-80I;QnrB19	MphA	CatB4	-	SulI	TetD	DfrA14	OmpK35-trunc	340	CG258	CG258	KL15	wzi50	O4	-	0	-	0	-	0	-
G18000969	GMR-RA 507.16	2016	Norte de Santander	72	Male	No data	Positive	Positive	Negative	Resistant	Resistant	Resistant	Resistant	Resistant	Resistant	Resistant	Resistant	Resistant	Resistant	Resistant	Resistant	Susceptible	KPC-3	SHV-12	-	TEM-1D	Aac3-Iva;Aac6-Ib;AadA1-pm ;AadA2;Aph4-Ia	-	GyrA-83I;GyrA-87N;ParC-80I	-	CatA1;CmlA1	-	SulIII	-	-	OmpK35-trunc	258	CG258	CG258	KL107	wzi154	O2v2	ybt 17; ICEKp10	265	clb 3	19	-	0	-
G18000970	GMR-RA 508.16	2016	Norte de Santander	80	Female	Pleural fluid	Positive	Positive	Negative	Resistant	Resistant	Resistant	Resistant	Resistant	Resistant	Resistant	Resistant	Resistant	Resistant	Resistant	Resistant	Resistant	KPC-3	CTX-M-15	-	SHV-11;OXA-1	Aac3-IId;Aac6-Ib;StrA ;StrB	-	GyrA-83I;ParC-80I;QnrB1	-	CatB4	-	SulII	TetD	DfrA14	wt	11	CG258	CG258	KL105	wzi75	O2v2	ybt 10; ICEKp4	26-1LV	-	0	-	0	-
G18000971	GMR-RA 509.16	2016	Norte de Santander	63	Female	Blood	Positive	Positive	Negative	Resistant	Resistant	Resistant	Resistant	Resistant	Resistant	Resistant	Resistant	Resistant	Resistant	Resistant	Resistant	Resistant	KPC-3	CTX-M-15	-	SHV-11;OXA-1;TEM-104	Aac3-IId;Aac6-Ib;StrA ;StrB	-	GyrA-83I;ParC-80I;QnrB1	-	CatB4	-	SulII	TetD	DfrA14	wt	11	CG258	CG258	KL105	wzi75	O2v2	ybt 10; ICEKp4	26-1LV	-	0	-	0	-
G18000973	GMR-RA 513.16	2016	Antioquia	78	Male	Blood	Positive	Positive	Negative	Resistant	Resistant	Resistant	Resistant	Resistant	Resistant	Resistant	Resistant	Resistant	Susceptible	Resistant	Resistant	Susceptible	KPC-2	-	-	OXA-1;OXA-9 ;SHV-28 ;TEM-1D	Aac3-IIa	-	QnrB1	-	CatB4	-	-	TetA	-	wt	101	CG101	Others_CG	KL106	wzi703	O1v2	-	0	-	0	-	0	-
G18000978	GMR-RA 528.16	2016	Santander	46	Female	Bone	Negative	Negative	Positive	Resistant	Resistant	Resistant	Resistant	Resistant	Resistant	Resistant	Resistant	Resistant	Resistant	Resistant	Resistant	Resistant	NDM-1	CTX-M-15	CMY-6	OXA-1;SHV-155;TEM-1D	Aac3-IIa;AadA2;RmtC;StrA;StrB	-	GyrA-83I;ParC-80I;QnrB32	MphA	CatB4	-	SulI;SulII	TetA	DfrA14	OmpK35-trunc	11	CG258	CG258	KL74	wzi174	O3b	-	0	-	0	-	0	-
G18000980	GMR-RA 536.16	2016	Caldas	77	Male	Tracheal	Positive	Positive	Negative	Resistant	Resistant	Resistant	Resistant	Resistant	Resistant	Resistant	Resistant	Resistant	Resistant	Resistant	Resistant	Resistant	KPC-3	-	-	SHV-187	Aac3-Iva;Aac6-Ib;AadA1-pm ;AadA2;Aph4-Ia	-	GyrA-83I;GyrA-87N;ParC-80I	-	CatA1;CmlA1	-	SulIII	-	-	OmpK35/K36GD	258	CG258	CG258	KL107	wzi154	O2v2	ybt 17; ICEKp10	265	clb 3	19	-	0	-
G18000981	GMR-RA 544.16	2016	Norte de Santander	61	Male	Urine	Negative	Negative	Positive	Resistant	Resistant	Resistant	Resistant	Resistant	Resistant	Resistant	Resistant	Susceptible	Resistant	Susceptible	Resistant	Resistant	NDM-1	-	-	SHV-11;LAP-2	-	-	GyrA-83I;ParC-80I;Qnr-S1	-	FloR	-	SulII	TetA	DfrA14	wt	111	CG111	Others_CG	KL45	wzi45	O1v2	ybt 14; ICEKp5	147-2LV	-	0	-	0	-
G18000982	GMR-RA 547.16	2016	Huila	70	Male	Blood	Positive	Negative	Positive	Resistant	Resistant	Resistant	Resistant	Resistant	Resistant	Resistant	Resistant	Resistant	Resistant	Resistant	Resistant	Resistant	KPC-2;NDM-1	SHV-12	-	OXA-1	Aac3-IIa;AadA2;AphA6	-	GyrA-83I;ParC-80I;QnrB1	-	CatB3	-	SulI	TetA	-	OmpK36GD	11	CG258	CG258	KL123	wzi652	O3b	-	0	-	0	-	0	-
G18000983	GMR-RA 550.16	2016	Santander	72	Male	Tracheal	Positive	Positive	Negative	Resistant	Resistant	Resistant	Resistant	Resistant	Resistant	Resistant	Resistant	Susceptible	Resistant	Resistant	Resistant	Resistant	KPC-3	CTX-M-15	-	SHV-11;OXA-1;TEM-1D	Aac6-Ib ;StrA ;StrB	-	GyrA-83I;ParC-80I;QnrB1	-	CatB4	-	SulII	TetD	DfrA14	wt	11	CG258	CG258	KL105	wzi75	O2v2	ybt 10; ICEKp4	26-1LV	-	0	-	0	-
G18000985	GMR-RA 560.16	2016	Boyaca	No data	Female	Urine	Positive	Positive	Negative	Resistant	Resistant	Resistant	Resistant	Resistant	Resistant	Resistant	Resistant	Resistant	Resistant	Resistant	Resistant	Resistant	KPC-3	SHV-12	-	TEM-1D	Aac3-Iva;Aac6-Ib;AadA1-pm ;AadA2;Aph4-Ia	-	GyrA-83I;GyrA-87N;ParC-80I	-	CmlA1	-	SulIII	-	-	OmpK35/K36GD	258	CG258	CG258	KL107	wzi154	O2v2	ybt 17; ICEKp10	265	clb 3	19-1LV	-	0	-
G18000987	GMR-RA 562.16	2016	Norte de Santander	59	Male	No data	Positive	Positive	Negative	Resistant	Resistant	Resistant	Resistant	Resistant	Resistant	Resistant	Resistant	Resistant	Resistant V	Resistant	Resistant	Resistant	KPC-3	CTX-M-15	-	SHV-11;OXA-1;TEM-1D	Aac3-IId;Aac6-Ib;StrA ;StrB	-	GyrA-83I;ParC-80I;QnrB1	-	CatB4	-	SulII	TetD	DfrA14	wt	11	CG258	CG258	KL105	wzi75	O2v2	ybt 10; ICEKp4	26-1LV	-	0	-	0	-
G18000988	GMR-RA 564.16	2016	Norte de Santander	55	Female	No data	Positive	Positive	Negative	Resistant	Resistant	Resistant	Resistant	Resistant	Resistant	Resistant	Resistant	Resistant	Resistant V	Resistant	Resistant	Resistant	KPC-3	CTX-M-15	-	SHV-11;OXA-1;TEM-104	Aac3-IId;Aac6-Ib;StrA ;StrB	-	GyrA-83I;ParC-80I;QnrB1	-	CatB4	-	SulII	TetD	DfrA14	wt	11	CG258	CG258	KL105	wzi75	O2v2	ybt 10; ICEKp4	26-1LV	-	0	-	0	-
G18000989	GMR-RA 569.16	2016	Nariño	88	Male	Urine	Positive	Positive	Negative	Resistant	Resistant	Resistant	Resistant	Resistant	Resistant	Intermediate	Resistant	Susceptible	Susceptible V	Resistant	Resistant	Susceptible	KPC-3	-	-	SHV-11;TEM-1D	-	-	GyrA-83I;GyrA-87N;ParC-80I	-	-	-	-	-	-	OmpK35-trunc	258	CG258	CG258	KL107	wzi154	OL102	ybt 17; ICEKp10	265	clb 3	19-1LV	-	0	-
G18000991	GMR-RA 598.16	2016	Cesar	21	Male	Abdominal fluid	Negative	Negative	Positive	Resistant	Intermediate	Resistant	Resistant	Resistant	Resistant	Resistant	Resistant	Resistant	Resistant V	Resistant	Resistant	Resistant	VIM-2	CTX-M-15	CMY-2	SHV-11;OXA-1;TEM-1D	Aac3-IIa;AadA2;AadB;AphA6 ;StrA;StrB	-	GyrA-83I;ParC-80I;QnrB19	-	CatB4	-	SulI	-	DfrA12;DfrA14	OmpK35-trunc	340	CG258	CG258	KL15	wzi50	O4	-	0	-	0	-	0	-
G18000993	GMR-RA 606.16	2016	Risaralda	77	Female	Urine	Negative	Negative	Positive	Resistant	Resistant	Resistant	Resistant	Resistant	Resistant	Resistant	Resistant	Resistant	Resistant V	Resistant	Resistant	Resistant	NDM-1	CTX-M-1	-	SHV-11;OXA-1	AadA2;AphA6	-	GyrA-83I;ParC-80I;QnrB19	-	CatB3	Arr3	SulI	-	DfrA12	wt	11	CG258	CG258	KL105	wzi75	O2v2	ybt 10; ICEKp4	26-1LV	-	0	-	0	-
G18000995	GMR-RA 610.16	2016	Risaralda	73	Male	Tissue	Negative	Negative	Positive	Resistant	Resistant	Resistant	Resistant	Resistant	Resistant	Resistant	Resistant	Intermediate	Susceptible V	Resistant	Resistant	Resistant	NDM-1	CTX-M-1	-	SHV-11;CARB-2;OXA-1	AphA6	-	GyrA-83I;ParC-80I;QnrB19	MphE ;MsrE	CatB3 ;CmlA1	Arr3	SulI	-	DfrA12	wt	11	CG258	CG258	KL105	wzi75	O2v2	ybt 10; ICEKp4	26-1LV	-	0	-	0	-
G18000996	GMR-RA 615.16	2016	Santander	50	Female	Blood	Positive	Positive	Negative	Resistant	Resistant	Resistant	Resistant	Resistant	Resistant	Resistant	Resistant	Resistant	Resistant V	Resistant	Resistant	Resistant	KPC-3	CTX-M-15	-	SHV-11;OXA-1;TEM-104	Aac3-IId;Aac6-Ib;StrA ;StrB	-	GyrA-83I;ParC-80I;QnrB1	-	CatB4	-	SulII	TetD	DfrA14	wt	11	CG258	CG258	KL105	wzi75	O2v2	ybt 10; ICEKp4	26-1LV	-	0	-	0	-
G18000998	GMR-RA 641.16	2016	Caldas	81	Female	Abdominal fluid	Positive	Positive	Negative	Resistant	Resistant	Resistant	Resistant	Resistant	Resistant	Resistant	Intermediate	Resistant	Susceptible V	Resistant	Resistant	Resistant	KPC-3	CTX-M-15	-	SHV-26 ;OXA-1;OXA-9 ;TEM-1D	Aac3-IIa	-	-	-	CatB4	-	-	-	DfrA14	wt	45	CG45	CG45	KL127	wzi202	OL101	ybt 10; ICEKp4	78	-	0	-	0	-
G18000999	GMR-RA 642.16	2016	Caldas	76	Male	Urine	Positive	Positive	Negative	Resistant	Resistant	Resistant	Resistant	Resistant	Resistant	Resistant	Susceptible	Resistant	Susceptible V	Resistant	Resistant	Resistant	KPC-3	CTX-M-15	-	SHV-26 ;OXA-1;OXA-9 ;TEM-1D	Aac3-IIa	-	-	-	CatB4	-	-	-	DfrA14	wt	45	CG45	CG45	KL127	wzi202	OL101	ybt 10; ICEKp4	78	-	0	-	0	-
G18001004	GMR-RA 694.16	2016	Antioquia	1	Female	Abdominal fluid	Positive	Negative	Positive	Resistant	Resistant	Resistant	Resistant	Resistant	Resistant	Resistant	Resistant	Intermediate	Susceptible V	Resistant	Resistant	Resistant	NDM-1	CTX-M-15	-	SHV-11;CARB-2;OXA-1;TEM-1D	Aac3-IIa;AadA2;StrA;StrB	-	GyrA-83I;ParC-80I;QnrB1	MphE ;MsrE	CatB3 ;CmlA1	-	SulI	TetA	DfrA14	wt	525	ST525	Others_CG	KL45	wzi45	O1v2	-	0	-	0	-	0	-
G18001007	GMR-RA 697.16	2016	Atlantico	5	Male	Urine	Negative	Negative	Positive	Resistant	Resistant	Resistant	Resistant	Resistant	Resistant	Resistant	Resistant	Resistant	Resistant V	Resistant	Resistant	Resistant	NDM-1	CTX-M-15	-	SHV-1;OXA-1;TEM-1D	Aac3-IIa;AadA16 ;Aph3-Ia;StrA;StrB	-	GyrA-83F;GyrA-87A;ParC-80I;QnrB6	MphA	CatA1;CatB4	Arr3	SulI;SulI;SulII	-	DfrA27	wt	152	CG152	CG152	KL149	wzi110	O4	ybt 10; ICEKp4	325	-	0	-	0	-
G18001008	GMR-RA 699.16	2016	Bolivar	75	Male	Urine	Positive	Negative	Positive	Resistant	Resistant	Resistant	Resistant	Resistant	Resistant	Resistant	Resistant	Resistant	Susceptible V	Resistant	Resistant	Resistant	KPC-2;NDM-1	CTX-M-15	-	SHV-11;OXA-1	Aac3-IIa;AadA16 ;AadA2;StrA;StrB	-	GyrA-83I;ParC-80I;QnrB19	MphA	CatB4	Arr3	SulI;SulII	TetA	DfrA12;DfrA27	OmpK35-trunc	340	CG258	CG258	KL15	wzi50	O4	-	0	-	0	-	0	-
G18001009	GMR-RA 705.16	2016	Santander	63	Female	Urine	Negative	Negative	Positive	Resistant	Resistant	Resistant	Resistant	Resistant	Resistant	Resistant	Resistant	Susceptible	Resistant V	Susceptible	Resistant	Resistant	NDM-1	-	-	SHV-187	AadA1;Aph3-Ia	-	GyrA-83F;GyrA-87A;ParC-80I	MphA	CatA1	-	SulI;SulII	TetD	DfrA1	wt	152	CG152	CG152	KL149	wzi110	O4	ybt 10; ICEKp4	325	-	0	-	0	-
G18001010	GMR-RA 710.16	2016	Santander	50	Male	Bronquial secretion	Negative	Negative	Positive	Resistant	Intermediate	Intermediate	Resistant	Resistant	Resistant	Resistant	Resistant	Resistant	Resistant V	Resistant	Resistant	Resistant	VIM-24	CTX-M-15	-	SHV-11;OXA-1;TEM-1D;TEM-1D	Aac3-IId;AadB;AphA6 ;StrA ;StrB	-	GyrA-83I;ParC-80I;QnrB1	-	-	Arr3	SulI;SulII	TetD	DfrA14;DfrA17;DfrA19	wt	11	CG258	CG258	KL105	wzi75	O2v2	ybt 10; ICEKp4	26-2LV	-	0	-	0	-
G18001011	GMR-RA 725.16	2016	Cundinamarca	76	Male	Urine	Positive	Positive	Negative	Resistant	Resistant	Resistant	Resistant	Resistant	Resistant	Resistant	Resistant	Resistant	Resistant V	Resistant	Resistant	Resistant	KPC-3	-	-	SHV-11;OXA-2;TEM-1D	Aac3-Iva;AadA1-pm ;AadA2;Aph4-Ia	-	GyrA-83I;GyrA-87N;ParC-80I	ErmB ;MphA	CatA1;CmlA1	-	SulI;SulIII	-	DfrA29	OmpK35/K36GD	258	CG258	CG258	KL107	wzi154	O2v2	ybt 17; ICEKp10	265	clb 3	19-1LV	-	0	-
G18001012	GMR-RA 727.16	2016	Bogota	32	Female	Abdominal fluid	Positive	Positive	Negative	Intermediate	Intermediate	Resistant	Resistant	Resistant	Resistant	Intermediate	Resistant	Resistant	Susceptible V	Resistant	Resistant	Resistant	KPC-2	CTX-M-15	-	SHV-11;OXA-1	Aac3-IIa;AadA16 ;StrA;StrB	MgrB_trunc	GyrA-83I;ParC-80I;QnrB1	-	CatB4	Arr3	SulI;SulII	TetA	DfrA14;DfrA27	wt	392	CG147	CG147	KL27	wzi187	O4	ybt 13; ICEKp2	299-4LV	-	0	-	0	-
G18001014	GMR-RA 1.17	2017	Caldas	No data	Male	Blood	Negative	Negative	Negative	Susceptible	Resistant	Resistant	Resistant	Resistant	Resistant	Resistant	Resistant	Susceptible	Resistant V	Resistant	Resistant	Resistant	-	CTX-M-15	-	OXA-1;SHV-187;TEM-1D	StrA;StrB	-	QnrB1	-	CatB4	-	SulII	TetA	DfrA14	OmpK36-trunc	4987	CG3597	Others_CG	KL30	wzi275	O1v2	-	0	-	0	-	0	-
G18001016	GMR-RA 26.17	2017	Caldas	8	Female	Rectal swab	Negative	Negative	Positive	Resistant	Resistant	Resistant	Resistant	Resistant	Resistant	Resistant	Resistant	Resistant	Resistant V	Susceptible	Resistant	Resistant	NDM-1	-	-	SHV-1;OXA-1	Aac3-IIa;AadA16 ;AadA1;Aph3-Ia	-	GyrA-83F;GyrA-87A;ParC-80I	MphA	CatA1;CatB4	Arr3	SulI;SulII	TetD	DfrA1 ;DfrA27	OmpK36-trunc	152	CG152	CG152	KL149	wzi110	O4	ybt 10; ICEKp4	325	-	0	-	0	-
G18001017	GMR-RA 30.17	2017	Valle del Cauca	83	Male	Sternal wound	Positive	Negative	Positive	Resistant	Resistant	Resistant	Resistant	Resistant	Resistant	Resistant	Resistant	Resistant	Resistant V	Resistant	Resistant	Resistant	NDM-1	CTX-M-15	-	SHV-26 ;CARB-2;OXA-1;TEM-1D	AadA2;AphA6 ;StrA;StrB	-	Qnr-A1;QnrB1	MphE ;MsrE	CatB3 ;CmlA1	-	SulI;SulI	TetA	DfrA14	wt	45	CG45	CG45	KL24	wzi101	O2v1	ybt 10; ICEKp4	78-1LV	-	0	-	0	-
G18001018	GMR-RA 40.17	2017	Risaralda	88	Female	Urine	Positive	Negative	Positive	Resistant	Resistant	Resistant	Resistant	Resistant	Resistant	Resistant	Resistant	Resistant	Intermediate V	Resistant	Resistant	Resistant	NDM-1	CTX-M-1	-	SHV-11;OXA-1	AadA2	-	GyrA-83I;ParC-80I;QnrB19	MphE ;MsrE	CatB3	Arr3	SulI	TetA	DfrA12	wt	11	CG258	CG258	KL105	wzi75	O2v2	ybt 10; ICEKp4	26-1LV	-	0	-	0	-
G18001019	GMR-RA 41.17	2017	Risaralda	78	Female	Urine	Negative	Negative	Positive	Intermediate	Resistant	Resistant	Resistant	Resistant	Resistant	Resistant	Resistant	Intermediate	Intermediate V	Resistant	Resistant	Resistant	NDM-1	CTX-M-1	-	SHV-11	AadA2;AphA6	-	GyrA-83I;ParC-80I;QnrB19	-	CatB3	-	SulI	-	DfrA12	wt	11	CG258	CG258	KL105	wzi75	O2v2	ybt 10; ICEKp4	26-1LV	-	0	-	0	-
G18001021	GMR-RA 47.17	2017	Antioquia	52	Male	Urine	Positive	Negative	Positive	Resistant	Intermediate	Resistant	Resistant	Resistant	Resistant	Resistant	Resistant	Susceptible	Resistant V	Resistant	Resistant	Intermediate	VIM-4	CTX-M-1	CMY-2	SHV-11;OXA-1	-	-	GyrA-83I;ParC-80I;QnrB19	-	CatB3	Arr3	SulI	-	-	wt	11	CG258	CG258	KL105	wzi75	O2v2	ybt 10; ICEKp4	26-1LV	-	0	-	0	-
G18001025	GMR-RA 60.17	2017	Santander	80	Male	Urine	Positive	Positive	Negative	Resistant	Resistant	Resistant	Resistant	Resistant	Resistant	Resistant	Resistant	Susceptible	Resistant V	Resistant	Resistant	Resistant	KPC-3	-	-	SHV-11	Aac6-Ib	-	GyrA-83I;ParC-80I	-	-	-	-	-	DfrA14	wt	11	CG258	CG258	KL105	wzi75	O2v2	ybt 10; ICEKp4	26-1LV	-	0	-	0	-
G18001026	GMR-RA 62.17	2017	Santander	69	Male	Catheter	Negative	Negative	Negative	Intermediate	Resistant	Resistant	Resistant	Resistant	Resistant	Resistant	Susceptible	Resistant	Resistant V	Resistant	Resistant	Resistant	-	CTX-M-15	-	SHV-11;OXA-1;TEM-1D	Aac3-IIa;StrA;StrB	-	-	-	CatB4	-	SulII	-	DfrA14	OmpK36-trunc	40	ST40	Others_CG	KL155	wzi173	OL101	-	0	-	0	-	0	-
G18001029	GMR-RA 71.17	2017	Antioquia	<0,01	Female	Urine	Negative	Negative	Negative	Susceptible	Resistant	Resistant	Resistant	Resistant	Resistant	Resistant	Resistant	Resistant	Resistant V	Resistant	Resistant	Resistant	-	CTX-M-15	-	OXA-1;SHV-28;TEM-1D	Aac3-IIa;StrA;StrB	-	GyrA-83F;GyrA-87A;ParC-80I;QnrB1	-	CatB4	-	SulII	TetA	DfrA14	OmpK35-trunc	15	CG14/15	CG14/15	KL110	wzi89	O2v1	-	0	-	0	-	0	-
G18001030	GMR-RA 81.17	2017	Cundinamarca	62	Male	Bronquial secretion	Positive	Positive	Negative	Resistant	Resistant	Resistant	Resistant	Resistant	Resistant	Resistant	Resistant	Susceptible	Resistant V	Resistant	Resistant	Resistant	KPC-3	-	-	-	-	-	QnrB19	-	-	-	-	TetD	-	OmpK36-trunc	25	CG25	CG25	KL2	wzi72	O1v2	-	0	-	0	-	0	-
G18001031	GMR-RA 82.17	2017	Cundinamarca	62	Male	Urine	Positive	Positive	Negative	Resistant	Resistant	Resistant	Resistant	Resistant	Resistant	Resistant	Intermediate	Susceptible	Susceptible V	Resistant	Resistant	Susceptible	KPC-3	-	-	-	-	-	QnrB19	-	-	-	-	TetD	-	wt	25	CG25	CG25	KL2	wzi72	O1v2	-	0	-	0	-	0	-
G18001033	GMR-RA 96.17	2017	Antioquia	15	Female	Urine	Negative	Negative	Positive	Intermediate	Resistant	Resistant	Resistant	Resistant	Resistant	Resistant	Resistant	Resistant	Resistant V	Resistant	Resistant	Resistant	NDM-1	CTX-M-1	-	SHV-11;OXA-1	AadA2;AphA6 ;StrA;StrB	-	GyrA-83I;ParC-80I;QnrB19	MphE ;MsrE	-	-	-	TetB ;TetD	DfrA12	wt	11	CG258	CG258	KL105	wzi75	O2v2	ybt 10; ICEKp4	26-1LV	-	0	-	0	-
G18001035	GMR-RA 109.17	2017	Santander	28	Male	Bronquial secretion	Positive	Positive	Negative	Resistant	Resistant	Resistant	Resistant	Resistant	Resistant	Resistant	Resistant	Resistant	Resistant V	Resistant	Resistant	Resistant	KPC-3	-	-	SHV-11	Aac6-Ib ;StrA ;StrB	MgrB_trunc	GyrA-83I;ParC-80I	-	-	-	SulII	-	DfrA14	wt	11	CG258	CG258	KL105	wzi75	O2v2	ybt 10; ICEKp4	26-1LV	-	0	-	0	-
G18001036	GMR-RA 110.17	2017	Santander	28	Male	Urine	Positive	Positive	Negative	Intermediate	Intermediate	Resistant	Resistant	Resistant	Resistant	Susceptible	Resistant	Resistant	Susceptible V	Resistant	Resistant	Resistant	KPC-2	CTX-M-15	-	SHV-11;OXA-1	Aac3-IIa;AadA16 ;StrA;StrB	MgrB_trunc	GyrA-83I;ParC-80I;QnrB1	-	CatB4	-	SulI;SulII	TetA	DfrA14;DfrA27	wt	629	CG629	Others_CG	KL10	wzi485	O3/O3a	-	0	-	0	-	0	-
G18001037	GMR-RA 113.17	2017	Caldas	73	Female	Urine	Positive	Positive	Negative	Resistant	Resistant	Resistant	Resistant	Resistant	Resistant	Resistant	Resistant	Susceptible	Resistant V	Resistant	Resistant	Intermediate	KPC-3	CTX-M-1	-	SHV-11;OXA-1;OXA-9 ;TEM-1D	-	-	GyrA-83I;ParC-80I;QnrB19	-	CatB3	Arr3	SulI	-	-	wt	11	CG258	CG258	KL105	wzi75	O2v2	ybt 10; ICEKp4	26-1LV	-	0	-	0	-
G18001038	GMR-RA 115.17	2017	Caldas	No data	Male	Blood	Positive	Positive	Negative	Susceptible	Intermediate	Resistant	Resistant	Resistant	Resistant	Susceptible	Resistant	Resistant	Susceptible V	Resistant	Resistant	Resistant	KPC-2	CTX-M-15	-	OXA-1;SHV-28	Aac3-IIa;AadA16 ;StrA;StrB	-	GyrA-83I;ParC-80I;QnrB1	-	CatB4	Arr3	SulI;SulII	TetA	DfrA27	wt	307	CG307	CG307	KL102	wzi173	O2v2	-	0	-	0	-	0	-
G18001039	GMR-RA 116.17	2017	Bogota	33	Male	Drainage	Positive	Negative	Positive	Resistant	Resistant	Resistant	Resistant	Resistant	Resistant	Resistant	Resistant	Susceptible	Resistant V	Resistant	Resistant	Resistant	VIM-4	CTX-M-1	CMY-2	SHV-11;OXA-1;TEM-1D	-	-	GyrA-83I;ParC-80I;QnrB19;QnrVC1	-	CatB3	Arr3	-	TetA	DfrA31	wt	11	CG258	CG258	KL105	wzi75	O2v2	ybt 10; ICEKp4	26-1LV	-	0	-	0	-
G18001040	GMR-RA 129.17	2017	Huila	61	Female	Abdominal fluid	Positive	Negative	Positive	Resistant	Resistant	Resistant	Resistant	Resistant	Resistant	Resistant	Resistant	Resistant	Resistant V	Resistant	Resistant	Resistant	KPC-2;NDM-1	-	-	OXA-1	Aac3-IIa;AadA2;AphA6	-	GyrA-83I;ParC-80I;QnrB1	-	CatB3	-	SulI	TetA	DfrA14	OmpK36GD	11	CG258	CG258	KL123	wzi652	O3b	-	0	-	0	-	0	-
G18001043	GMR-RA 146.17	2017	Huila	64	Male	Urine	Negative	Negative	Positive	Intermediate	Resistant	Resistant	Resistant	Resistant	Resistant	Resistant	Resistant	Resistant	Resistant V	Resistant	Resistant	Resistant	NDM-1	-	-	CARB-2;OXA-1	Aac3-IIa;AphA6 ;StrA;StrB	-	GyrA-83I;ParC-80I;QnrB19	-	CatB4;CmlA1	-	SulI	-	DfrA14	wt	11	CG258	CG258	KL123	wzi652	O3b	-	0	-	0	-	0	-
G18001044	GMR-RA 157.17	2017	Casanare	52	Female	Blood	Positive	Positive	Negative	Resistant	Resistant	Resistant	Resistant	Resistant	Resistant	Resistant	Resistant	Resistant	Susceptible V	Resistant	Resistant	Resistant	KPC-2	CTX-M-15	-	SHV-11;OXA-1	Aac3-IIa;StrA;StrB	-	GyrA-83I;ParC-80I;QnrB1	-	CatB4	-	SulII	TetA	DfrA14	wt	147	CG147	CG147	KL81	wzi81	OL101	-	0	-	0	-	0	-
G18001045	GMR-RA 164.17	2017	Risaralda	84	Female	Urine	Negative	Negative	Positive	Resistant	Resistant	Resistant	Resistant	Resistant	Resistant	Resistant	Resistant	Resistant	Intermediate V	Resistant	Resistant	Resistant	NDM-1	CTX-M-1	-	SHV-11;OXA-1	AadA2;AphA6	-	GyrA-83I;ParC-80I;QnrB19	-	CatB3	Arr3	SulI	-	DfrA12	wt	11	CG258	CG258	KL105	wzi75	O2v2	ybt 10; ICEKp4	26-1LV	-	0	-	0	-
G18001048	GMR-RA 178.17	2017	Santander	16	Male	Penis	Positive	Positive	Negative	Resistant	Resistant	Resistant	Resistant	Resistant	Resistant	Resistant	Resistant	Resistant	Resistant V	Resistant	Resistant	Resistant	KPC-3	CTX-M-15	-	SHV-11;OXA-1;TEM-1D	Aac3-IId;StrA ;StrB	-	GyrA-83I;ParC-80I;QnrB1	-	CatB4	-	SulII	TetD	DfrA14	wt	11	CG258	CG258	KL105	wzi75	O2v2	ybt 10; ICEKp4	26-1LV	-	0	-	0	-
G18001049	GMR-RA 180.17	2017	Santander	45	Female	Blood	Positive	Positive	Negative	Resistant	Resistant	Resistant	Resistant	Resistant	Resistant	Resistant	Resistant	Resistant	Resistant V	Resistant	Resistant	Resistant	KPC-3	CTX-M-15	-	SHV-11;OXA-1	Aac3-IId;StrA ;StrB	MgrB_trunc	GyrA-83I;ParC-80I;QnrB1	-	CatB4	-	SulII	TetD	DfrA14	wt	11	CG258	CG258	KL105	wzi75	O2v2	ybt 10; ICEKp4	26-1LV	-	0	-	0	-
G18001052	GMR-RA 199.17	2017	Santander	73	Female	Urine	Positive	Positive	Negative	Resistant	Resistant	Resistant	Resistant	Resistant	Resistant	Resistant	Resistant	Resistant	Resistant V	Resistant	Resistant	Resistant	KPC-3	CTX-M-15	-	OXA-1	Aac3-IId;StrA ;StrB	MgrB_trunc	GyrA-83I;ParC-80I;QnrB1	-	CatB4	-	SulII	TetD	DfrA14	wt	11	CG258	CG258	KL105	wzi75	O2v2	ybt 10; ICEKp4	26-1LV	-	0	-	0	-
G18001055	GMR-RA 217.17	2017	Atlantico	78	Male	Sputum	Positive	Negative	Positive	Resistant	Resistant	Resistant	Resistant	Resistant	Resistant	Resistant	Resistant	Susceptible	Resistant V	Resistant	Resistant	Resistant	KPC-2;NDM-1	SHV-12	-	-	AadA16	-	QnrB19	-	-	Arr3	SulI	-	DfrA27	wt	25	CG25	CG25	KL2	wzi72	O1v2	-	0	-	0	-	0	-
G18001056	GMR-RA 219.17	2017	Atlantico	59	Female	Blood	Positive	Negative	Positive	Resistant	Resistant	Resistant	Resistant	Resistant	Resistant	Resistant	Resistant	Susceptible	Resistant V	Resistant	Resistant	Resistant	KPC-2;NDM-1	SHV-12	-	-	AadA16	-	QnrB19	-	-	Arr3	SulI	-	DfrA27	wt	25	CG25	CG25	KL2	wzi72	O1v2	-	0	-	0	-	0	-
G18001058	GMR-RA 244.17	2017	Bogota	25	Female	Abdominal fluid	Positive	Negative	Positive	Resistant	Resistant	Resistant	Resistant	Resistant	Resistant	Resistant	Resistant	Susceptible	Resistant V	Resistant	Resistant	Resistant	VIM-4	CTX-M-1	CMY-2	SHV-11;OXA-1;TEM-1D	-	-	GyrA-83I;ParC-80I;QnrB19;QnrVC1	-	CatB3	Arr3	-	TetA	DfrA31	wt	11	CG258	CG258	KL105	wzi75	O2v2	ybt 10; ICEKp4	26-1LV	-	0	-	0	-
G18001059	GMR-RA 263.17	2017	Antioquia	80	Male	Urine	Positive	Negative	Positive	Resistant	Resistant	Resistant	Resistant	Resistant	Resistant	Resistant	Resistant	Resistant	Resistant	Resistant	Resistant	Resistant	NDM-1	CTX-M-12;SHV-5	-	TEM-1D	Aac3-IIa;AphA6 ;RmtG	-	GyrA-83F;GyrA-87A;ParC-80I;QnrB5 ;QnrVC6	-	CatA1	-	SulI	-	DfrA15b ;DfrB3	OmpK35-trunc	15	CG14/15	CG14/15	KL24	wzi24	O1/O2v1	-	0	-	0	-	0	-
G18001061	GMR-RA 273.17	2017	Antioquia	15	Female	Tracheal aspirate	Positive	Negative	Negative	Resistant	Resistant	Resistant	Resistant	Resistant	Resistant	Resistant	Susceptible	Intermediate	Intermediate	Resistant	Resistant	Susceptible	KPC-2;NDM-1	-	-	CARB-2;OXA-1;OXA-9 ;SHV-187 ;TEM-1D	AadA2	-	-	-	CatB3 ;CmlA1	-	SulI	-	-	wt	76	CG76	CG76	KL10	wzi100	O3/O3a	-	0	-	0	-	0	-
G18001063	GMR-RA 278.17	2017	Santander	54	Male	Urine	Negative	Negative	Positive	Resistant	Resistant	Resistant	Resistant	Resistant	Resistant	Resistant	Resistant	Resistant	Resistant	Resistant	Resistant	Resistant	NDM-1	CTX-M-15;SHV-27	-	OXA-1;TEM-1D	Aac3-IIa;RmtE ;StrA;StrB	-	QnrB1	-	CatB4	-	SulII	TetA;TetB	DfrA14	wt	280	CG65	Others_CG	KL23	wzi82	O2v2	-	0	-	0	-	0	-
G18001064	GMR-RA 298.17	2017	Santander	63	Female	Abdominal fluid	Positive	Negative	Negative	Resistant	Resistant	Resistant	Resistant	Resistant	Resistant	Resistant	Resistant	Susceptible	Resistant	Resistant	Resistant	Resistant	KPC-3	CTX-M-15	-	SHV-11;OXA-1;TEM-1D	StrA ;StrB	-	GyrA-83I;ParC-80I;QnrB1	-	CatB4	-	SulII	TetD	DfrA14	wt	11	CG258	CG258	KL105	wzi75	O2v2	ybt 10; ICEKp4	26-1LV	-	0	-	0	-
G18001065	GMR-RA 300.17	2017	Santander	75	Male	Catheter	Negative	Negative	Negative	Susceptible	Resistant	Resistant	Resistant	Resistant	Resistant	Resistant	Resistant	Resistant	Susceptible	Resistant	Resistant	Resistant	-	CTX-M-15	-	SHV-11;OXA-1;TEM-1D	Aac3-IIa;StrA;StrB	-	QnrB1	-	CatB4	-	SulII	TetA	-	wt	1373	CG17/20	CG17/20	KL38	wzi96	O3b	ybt 8; ICEKp9	195	-	0	-	0	-
G18001068	GMR-RA 328.17	2017	Bogota	45	Male	Secretion	Positive	Positive	Negative	Resistant	Resistant	Resistant	Resistant	Resistant	Resistant	Resistant	Resistant	Resistant	Resistant	Resistant	Resistant	Resistant	KPC-3	-	-	SHV-187 ;TEM-1D	Aac3-Iva;Aac6-Ib;AadA1-pm ;AadA2;Aph4-Ia	-	GyrA-83I;GyrA-87N;ParC-80I	-	CmlA1	-	SulIII	-	-	OmpK35/K36GD	258	CG258	CG258	KL107	wzi154	O2v2	ybt 17; ICEKp10	265	clb 3	19	-	0	-
G18001069	GMR-RA 329.17	2017	Bogota	83	Male	Bone	Negative	Negative	Positive	Resistant	Resistant	Resistant	Resistant	Resistant	Resistant	Resistant	Susceptible	Intermediate	Intermediate	Susceptible	Resistant	Susceptible	NDM-1	-	-	SHV-11;CARB-2	AadA2;AadA4 ;AphA6	-	-	MphE ;MsrE	CatB3 ;CmlA1	-	SulI	-	-	wt	1303	CG1352	Others_CG	KL58	wzi130	O1v2	-	0	-	0	-	0	-
G18001072	GMR-RA 353.17	2017	Nariño	56	Male	Pancreas	Negative	Negative	Positive	Resistant	Resistant	Resistant	Resistant	Resistant	Resistant	Resistant	Susceptible V	Resistant	Resistant	Resistant	Resistant	Resistant	NDM-1	CTX-M-15	-	SHV-11;CARB-2;OXA-1	AadA1-pm ;AadA2;AadB;AphA6	-	GyrA-83I	MphA;MphE ;MsrE	CatB3 ;CmlA1	-	SulI	TetA	-	wt	111	CG111	Others_CG	KL45	wzi45	O1v2	ybt 14; ICEKp5	147-2LV	-	0	-	0	-
G18001077	GMR-RA 362.17	2017	Huila	40	Male	Urine	Negative	Negative	Positive	Resistant	Resistant	Resistant	Resistant	Resistant	Resistant	Resistant	Susceptible	Resistant	Resistant	Susceptible	Resistant	Susceptible	NDM-1	SHV-27	-	CARB-2	AadA2;AphA6	-	-	MphE ;MsrE	CatB3 ;CmlA1	-	SulI	TetA	-	wt	4840	CG163	Others_CG	KL15	wzi50	O4	-	0	-	0	-	0	-
G18001079	GMR-RA 381.17	2017	Bolivar	13	Male	Blood	Negative	Negative	Negative	Susceptible	Intermediate	Resistant	Resistant	Resistant	Resistant	Resistant	Resistant	Resistant	Susceptible	Resistant	Resistant	Resistant	-	CTX-M-15	-	SHV-76;OXA-1;TEM-1D	Aac3-IIa;Aph3-Ia;StrA;StrB	-	QnrB1;QnrB5	MphA	-	-	SulII	TetA	DfrA14	OmpK36-trunc	405	CG405	Others_CG	KL151	wzi424	O4	ybt unknown	0	-	0	-	0	-
G18001080	GMR-RA 388.17	2017	Casanare	69	Female	Blood	Positive	Positive	Negative	Intermediate	Intermediate	Resistant	Resistant	Resistant	Resistant	Resistant	Resistant	Susceptible	Susceptible	Susceptible	Resistant	Resistant	KPC-2	-	-	SHV-1	AadA16	-	QnrB6	-	-	Arr3	SulI;SulI	TetD	DfrA27	wt	2833	ST2833	Others_CG	KL151	wzi143	O4	-	0	-	0	-	0	-
G18001081	GMR-RA 393.17	2017	Quindío	61	Male	Urine	Positive	Positive	Negative	Resistant	Resistant	Resistant	Resistant	Resistant	Resistant	Resistant	Resistant	Resistant	Resistant	Resistant	Resistant	Resistant	KPC-3	-	-	SHV-11;OXA-2	Aac3-Iva;Aac6-Ib;AadA1-pm ;AadA2;Aph4-Ia	-	GyrA-83I;GyrA-87N;ParC-80I	ErmB ;MphA	CatA1;CmlA1	-	SulI;SulIII	-	DfrA29	OmpK35/K36GD	258	CG258	CG258	KL107	wzi154	O2v2	ybt 17; ICEKp10	265	clb 3	19-2LV	-	0	-
G18001084	GMR-RA 400.17	2017	Antioquia	0.01	Female	Blood	Negative	Negative	Negative	Susceptible	Intermediate	Resistant	Resistant	Resistant	Resistant	Resistant	Resistant	Resistant	Susceptible	Resistant	Resistant	Intermediate	-	CTX-M-1	-	SHV-11;OXA-1;TEM-1D	Aac3-IId	-	GyrA-83I;ParC-80I;QnrB19	-	CatB3	Arr3	SulI	-	-	OmpK36-trunc	11	CG258	CG258	KL105	wzi75	O2v2	ybt 10; ICEKp4	26-1LV	-	0	-	0	-
G18001086	GMR-RA 403.17	2017	Santander	22	Male	Urine	Positive	Negative	Positive	Resistant	Resistant	Resistant	Resistant	Resistant	Resistant	Resistant	Resistant	Susceptible	Resistant	Susceptible	Resistant	Resistant	NDM-1	-	-	SHV-1	AadA1;Aph3-Ia	-	GyrA-83F;GyrA-87A;ParC-80I	MphA	CatA1	-	SulI;SulII	TetD	DfrA1	wt	152	CG152	CG152	KL149	wzi110	O4	ybt 10; ICEKp4	325	-	0	-	0	-
G18001092	GMR-RA 428.17	2017	Santander	0.05	Male	Abdominal fluid	Negative	Negative	Negative	Susceptible	Resistant	Resistant	Resistant V	Resistant	Resistant	Resistant	Resistant	Resistant	Susceptible	Resistant	Resistant	Resistant	-	CTX-M-15;SHV-41	-	OXA-1;TEM-1D	Aac3-IIa;AadA2;StrA;StrB	Mcr1-1	QnrB1	MphA	CatB4	-	SulI;SulII	TetA	DfrA12;DfrA14	OmpK35-trunc	4841	CG292	Others_CG	KL38	wzi473	O12	-	0	-	0	-	0	-
G18001094	GMR-RA 430.17	2017	Santander	31	Female	Abdomen	Positive	Negative	Positive	Resistant	Resistant	Resistant	Resistant V	Resistant	Resistant	Resistant	Resistant	Resistant	Resistant	Resistant	Resistant	Resistant	NDM-9	CTX-M-15	-	SHV-1;OXA-1;TEM-1D	Aac3-IIa;AadA16 ;AadA1;Aph3-Ia;StrA;StrB	-	GyrA-83F;GyrA-87A;ParC-80I;QnrB6	MphA	CatA1;CatB4	Arr3	SulI;SulI;SulII	TetD	DfrA1 ;DfrA27	wt	152	CG152	CG152	KL149	wzi110	O4	ybt 10; ICEKp4	325	-	0	-	0	-
G18001095	GMR-RA 441.17	2017	Santander	81	Female	Abdomen	Positive	Negative	Positive	Resistant	Resistant	Resistant	Susceptible V	Resistant	Resistant	Resistant	Resistant	Susceptible	Resistant	Resistant	Resistant	Resistant	NDM-1	CTX-M-15	-	OXA-1;SHV-187 ;TEM-1D	AadA16 ;Aph3-Ia;StrA;StrB	-	GyrA-83F;GyrA-87A;ParC-80I;QnrB6	-	CatA1;CatB4	Arr3	SulI;SulI;SulII	-	DfrA27	wt	152	CG152	CG152	KL149	wzi110	O4	ybt 10; ICEKp4	325	-	0	-	0	-
G18001096	GMR-RA 449.17	2017	Norte de Santander	68	Male	Urine	Negative	Negative	Positive	Resistant	Resistant	Resistant	Resistant V	Resistant	Resistant	Resistant	Resistant	Resistant	Susceptible	Intermediate	Resistant	Susceptible	NDM-1	CTX-M-15	CMY-2	SHV-11;OXA-1;TEM-1D	Aac3-IIa;StrA;StrB	-	GyrA-83I;ParC-80I	-	CatB4	-	-	TetA	-	OmpK35-trunc	392	CG147	CG147	KL27	wzi187	O4	-	0	-	0	-	0	-
G18001097	GMR-RA 456.17	2017	Nariño	64	Male	Urine	Negative	Negative	Negative	Susceptible	Intermediate	Resistant	Susceptible V	Resistant	Resistant	Intermediate	Resistant	Susceptible	Intermediate	Resistant	Resistant	Resistant	-	CTX-M-1	-	SHV-11;OXA-1	-	-	GyrA-83I;ParC-80I;QnrB19	-	CatB3	Arr3	SulI	-	-	OmpK36-trunc	11	CG258	CG258	KL105	wzi75	O2v2	ybt 10; ICEKp4	26-1LV	-	0	-	0	-
G18001099	GMR-RA 475.17	2017	Santander	66	Male	Blood	Negative	Negative	Positive	Resistant	Resistant	Resistant	Susceptible V	Resistant	Resistant	Resistant	Resistant	Susceptible	Resistant	Resistant	Resistant	Resistant	NDM-1	CTX-M-15	-	SHV-1;OXA-1;TEM-1D	AadA16 ;AadA1;Aph3-Ia;StrA;StrB	-	GyrA-83F;GyrA-87A;ParC-80I;QnrB6	MphA	CatA1;CatB4	Arr3	SulI;SulI;SulII	TetD	DfrA1 ;DfrA27	wt	152	CG152	CG152	KL149	wzi110	O4	ybt 10; ICEKp4	325	-	0	-	0	-
G18001100	GMR-RA 476.17	2017	Santander	22	Male	Secretion	Positive	Negative	Positive	Resistant	Resistant	Resistant	Susceptible V	Resistant	Resistant	Resistant	Resistant	Susceptible	Resistant	Susceptible	Resistant	Resistant	NDM-1	-	-	SHV-1	AadA1;Aph3-Ia	-	GyrA-83F;GyrA-87A;ParC-80I	MphA	CatA1	-	SulI;SulII	TetD	DfrA1	wt	152	CG152	CG152	KL149	wzi110	O4	ybt 10; ICEKp4	325	-	0	-	0	-
G18001102	GMR-RA 479.17	2017	Santander	37	Male	Urine	Positive	Negative	Positive	Resistant	Resistant	Resistant	Susceptible V	Resistant	Resistant	Resistant	Resistant	Resistant	Resistant	Resistant	Resistant	Resistant	KPC-3;NDM-1	CTX-M-15	-	SHV-1;OXA-1;TEM-1D	Aac3-IIa;Aac6-Ib ;AadA16 ;AadA1;Aph3-Ia;StrA;StrB	-	GyrA-83F;GyrA-87A;ParC-80I;QnrB6	MphA	CatA1;CatB4	Arr3	SulI;SulI;SulII	TetD	DfrA1 ;DfrA27	wt	152	CG152	CG152	KL149	wzi110	O4	ybt 10; ICEKp4	325	-	0	-	0	-
G18001103	GMR-RA 484.17	2017	Bogota	72	Male	Urine	Positive	Positive	Negative	Resistant	Resistant	Resistant	Susceptible V	Resistant	Resistant	Resistant	Resistant	Resistant	Susceptible	Resistant	Resistant	Susceptible	KPC-3	-	-	SHV-11;TEM-1D	Aac3-Iva;AadA1-pm ;AadA2;Aph4-Ia	-	GyrA-83I;GyrA-87N;ParC-80I	-	CatA1;CmlA1	-	SulIII	-	-	OmpK35/K36GD	258	CG258	CG258	KL107	wzi154	O2v2	ybt 17; ICEKp10	265	clb 3	19-1LV	-	0	-
G18001105	GMR-RA 486.17	2017	Valle del Cauca	29	Female	Blood	Negative	Negative	Positive	Resistant	Resistant	Resistant	Susceptible V	Resistant	Resistant	Resistant	Susceptible	Resistant	Resistant	Susceptible	Resistant	Resistant	NDM-1	CTX-M-15;SHV-13	-	OXA-1;TEM-1D	Aac3-IIa;AadA5;RmtE ;StrA;StrB	-	GyrA-83I;ParC-80I;QnrB19;QnrB1	ErmB	CatB4	-	SulI;SulII	TetA	DfrA14;DfrA17	OmpK35-trunc	307	CG307	CG307	KL102	wzi173	O2v2	-	0	-	0	-	0	-
G18001108	GMR-RA 497.17	2017	Atlantico	64	Male	Blood	Positive	Negative	Positive	Resistant	Resistant	Resistant	Resistant V	Resistant	Resistant	Resistant	Intermediate	Susceptible	Susceptible	Resistant	Resistant	Resistant	KPC-2;NDM-1	CTX-M-15	-	SHV-26	AadA16 ;AadA2;Aph3-Ia;StrA ;StrB	-	Qnr-S1	MphA	-	Arr3	SulI;SulII	TetA	DfrA12;DfrA27	wt	219	CG107	Others_CG	KL114	wzi177	O1v1	-	0	-	0	-	0	-
G18001112	GMR-RA 502.17	2017	Valle del Cauca	71	Male	Abdomen	Positive	Positive	Negative	Resistant	Intermediate	Resistant	Susceptible V	Resistant	Resistant	Susceptible	Resistant	Susceptible	Susceptible	Resistant	Resistant	Resistant	KPC-3	CTX-M-15	-	SHV-11;OXA-1	Aac3-IIa;StrA;StrB	-	GyrA-83I;GyrA-87N;ParC-80I;QnrB1	-	CatB4	-	SulII	TetA	DfrA14	OmpK35/K36GD	258	CG258	CG258	KL107	wzi154	OL102	ybt 17; ICEKp10	265	clb 3	19	-	0	-
G18001115	GMR-RA 516.17	2017	Valle del Cauca	45	Male	Pressure ulcers	Positive	Positive	Negative	Resistant	Resistant	Resistant	Susceptible V	Resistant	Resistant	Resistant	Resistant	Resistant	Susceptible	Resistant	Resistant	Resistant	KPC-2	CTX-M-15	CMY-48	OXA-1;SHV-28	Aac3-IIa;StrA;StrB	-	GyrA-83F;GyrA-87A;ParC-80I;QnrB19;QnrB1	-	CatB4	-	SulII	TetA	DfrA14	OmpK35-trunc	15	CG14/15	CG14/15	KL110	wzi89	O1v1	-	0	-	0	-	0	-
G18001121	GMR-RA 559.17	2017	Quindío	76	Female	Urine	Positive	Positive	Negative	Resistant	Resistant	Resistant	Resistant	Resistant	Resistant	Resistant	Resistant	Resistant	Resistant	Resistant	Resistant	Resistant	KPC-3	-	-	SHV-11;TEM-1D	Aac3-Iva;AadA1-pm ;AadA2;Aph4-Ia	-	GyrA-83I;GyrA-87N;ParC-80I	-	CatA1;CmlA1	-	SulIII	-	-	OmpK35/K36GD	258	CG258	CG258	KL107	wzi154	O2v2	ybt 17; ICEKp10	265	clb 3	19-2LV	-	0	-
G18001123	GMR-RA 562.17	2017	Santander	86	Female	Bronquial secretion	Negative	Negative	Positive	Resistant	Resistant	Resistant	Resistant	Resistant	Resistant	Resistant	Resistant	Resistant	Resistant	Resistant	Resistant	Resistant	NDM-1	CTX-M-15	-	SHV-1;OXA-1;TEM-1D	Aac3-IIa;AadA16 ;Aph3-Ia;StrA;StrB	-	GyrA-83F;GyrA-87A;ParC-80I	MphA	CatA1;CatB4	Arr3	SulI;SulII	-	DfrA27	wt	152	CG152	CG152	KL149	wzi110	O4	ybt 10; ICEKp4	325	-	0	-	0	-
G18001124	GMR-RA 563.17	2017	Santander	84	Female	Urine	Positive	Negative	Positive	Resistant	Resistant	Resistant	Resistant	Resistant	Resistant	Resistant	Resistant	Resistant	Resistant	Resistant	Resistant	Resistant	NDM-1	CTX-M-15	-	SHV-1;OXA-1;TEM-1D	Aac3-IIa;AadA16 ;AadA1;Aph3-Ia;StrA;StrB	-	GyrA-83F;GyrA-87A;ParC-80I;QnrB6	MphA	CatA1;CatB4	Arr3	SulI;SulI;SulII	TetD	DfrA1 ;DfrA27	wt	152	CG152	CG152	KL149	wzi110	O4	ybt 10; ICEKp4	325	-	0	-	0	-
G18001127	GMR-RA 566.17	2017	Santander	80	Male	Bronquial secretion	Positive	Negative	Positive	Resistant	Resistant	Resistant	Resistant	Resistant	Resistant	Resistant	Resistant	Resistant	Resistant	Resistant	Resistant	Resistant	NDM-1	CTX-M-15	-	SHV-1;OXA-1;TEM-1D	Aac3-IIa;AadA16 ;AadA1;Aph3-Ia;StrA;StrB	-	GyrA-83F;GyrA-87A;ParC-80I;QnrB6	MphA	CatA1;CatB4	Arr3	SulI;SulI;SulII	TetD	DfrA1 ;DfrA27	wt	152	CG152	CG152	KL149	wzi110	O4	ybt 10; ICEKp4	325	-	0	-	0	-
G18001129	GMR-RA 569.17	2017	Santander	90	Female	Urine	Positive	Negative	Positive	Resistant	Resistant	Resistant	Resistant	Resistant	Resistant	Resistant	Resistant	Resistant	Resistant	Resistant	Resistant	Resistant	NDM-1	-	-	SHV-1;OXA-1	AadA1;Aph3-Ia	-	GyrA-83F;GyrA-87A;ParC-80I;QnrB6	MphA	CatA1;CatB4	Arr3	SulI;SulII	TetD	DfrA1	wt	152	CG152	CG152	KL149	wzi110	O4	ybt 10; ICEKp4	325	-	0	-	0	-
G18001131	GMR-RA 577.17	2017	Santander	70	Male	Urine	Positive	Negative	Positive	Resistant	Resistant	Resistant	Resistant	Resistant	Resistant	Resistant	Resistant	Resistant	Resistant	Resistant	Resistant	Resistant	NDM-1	CTX-M-15	-	SHV-1;OXA-1;TEM-1D	Aac3-IIa;AadA16 ;AadA1;Aph3-Ia;StrA;StrB	-	GyrA-83F;GyrA-87A;ParC-80I;QnrB6	MphA	CatA1;CatB4	Arr3	SulI;SulI;SulII	TetD	DfrA1 ;DfrA27	wt	152	CG152	CG152	KL149	wzi110	O4	ybt 10; ICEKp4	325	-	0	-	0	-
G18001132	GMR-RA 587.17	2017	Cundinamarca	66	Male	Urine	Positive	Positive	Negative	Resistant	Resistant	Resistant	Resistant V	Resistant	Resistant	Resistant	Resistant	Resistant	Resistant	Resistant	Resistant	Resistant	KPC-3	-	-	SHV-11;OXA-2;TEM-1D	Aac3-Iva;AadA1-pm ;AadA2;Aph4-Ia	-	GyrA-83I;GyrA-87N;ParC-80I	ErmB ;MphA	CatA1;CmlA1	-	SulI;SulIII	-	DfrA29	OmpK35/K36GD	258	CG258	CG258	KL107	wzi154	O2v2	ybt 17; ICEKp10	265	clb 3	19-1LV	-	0	-
G18001133	GMR-RA 595.17	2017	Atlantico	77	Female	Urine	Negative	Negative	Positive	Resistant	Resistant	Resistant	Resistant V	Resistant	Resistant	Resistant	Resistant	Resistant	Resistant	Resistant	Resistant	Resistant	VIM-2	CTX-M-15	CMY-2	SHV-11;;OXA-1	Aac3-IId;AadA5;AadB;AphA6	-	GyrA-83I;ParC-80I;QnrB19	ErmB ;MphA	CatB4	-	SulI	-	DfrA17	OmpK35/K36GD	273	CG147	CG147	KL74	wzi174	O3b	-	0	-	0	-	0	-
G18001135	GMR-RA 600.17	2017	Santander	55	Male	Urine	Positive	Negative	Positive	Resistant	Resistant	Resistant	Resistant	Unrealized	Resistant	Resistant	Resistant	Resistant	Resistant	Resistant	Resistant	Resistant	NDM-1	CTX-M-15	-	OXA-1;SHV-28;TEM-1D	Aac3-IIa;AadA5;RmtE ;StrA;StrB	-	GyrA-83I;ParC-80I;QnrB19;QnrB1	ErmB	CatB4	-	SulI;SulII	TetA	DfrA14;DfrA17	OmpK35-trunc	307	CG307	CG307	KL102	wzi173	O2v2	-	0	-	0	-	0	-
G18001136	GMR-RA 603.17	2017	Santander	71	Female	Urine	Positive	Positive	Negative	Intermediate	Intermediate	Resistant	Susceptible	Resistant	Susceptible	Intermediate	Intermediate	Susceptible	Susceptible	Resistant	Intermediate	Resistant	KPC-2	-	-	SHV-61	AadA16	-	-	-	-	Arr3	SulI	-	DfrA27	wt	1165	ST1165	Others_CG	KL45	wzi286	O2v2	-	0	-	0	-	0	-
G18001138	GMR-RA 618.17	2017	Risaralda	45	Female	Blood	Positive	Positive	Negative	Resistant	Resistant	Resistant	Resistant V	Resistant	Resistant	Resistant	Resistant	Resistant	Susceptible	Resistant	Resistant	Resistant	KPC-3	-	-	SHV-187	Aac3-Iva;Aac6-Ib;AadA1-pm ;Aph4-Ia	-	GyrA-83I;GyrA-87N;ParC-80I	-	CatA1;CmlA1	-	SulI;SulIII	-	DfrA12	OmpK35/K36GD	258	CG258	CG258	KL107	wzi154	O2v2	ybt 17; ICEKp10	265	clb 3	19	-	0	-
G18001140	GMR-RA 627.17	2017	Nariño	81	Female	Tracheal	Positive	Positive	Negative	Resistant	Resistant	Resistant	Resistant	Resistant	Resistant	Resistant	Resistant	Resistant	Resistant	Resistant	Resistant	Resistant	KPC-3	SHV-12	-	TEM-1D	Aac3-Iva;Aac6-Ib ;AadA1-pm ;AadA2;Aph4-Ia	-	GyrA-83I;GyrA-87N;ParC-80I	-	CmlA1	-	SulIII	-	-	OmpK35/K36GD	258	CG258	CG258	KL107	wzi154	O2v2	ybt 17; ICEKp10	265	clb 3	19-1LV	-	0	-
G18001142	GMR-RA 632.17	2017	Santander	67	Male	Abdominal fluid	Positive	Negative	Negative	Resistant	Resistant	Resistant	Resistant	Resistant	Resistant	Resistant	Resistant	Resistant	Resistant	Resistant	Resistant	Resistant	KPC-3	CTX-M-15	-	SHV-11;OXA-1;TEM-104	Aac3-IId;Aac6-Ib;StrA ;StrB	MgrB_trunc	GyrA-83I;ParC-80I;QnrB1	-	CatB4	-	SulII	TetD	DfrA14	wt	11	CG258	CG258	KL105	wzi75	O2v2	ybt 10; ICEKp4	26-1LV	-	0	-	0	-
G18001144	GMR-RA 634.17	2017	Santander	64	Female	Pelvic drainage	Positive	Negative	Positive	Resistant	Resistant	Resistant	Resistant	Resistant	Resistant	Resistant	Resistant	Susceptible	Resistant	Susceptible	Resistant	Resistant	NDM-9	-	-	SHV-1	AadA16 ;AadA1;Aph3-Ia	-	GyrA-83F;GyrA-87A;ParC-80I;QnrB6	MphA	CatA1	Arr3	SulI;SulI;SulII	TetD	DfrA1 ;DfrA27	OmpK36-trunc	152	CG152	CG152	KL149	wzi110	O4	ybt 10; ICEKp4	325	-	0	-	0	-
G18001147	GMR-RA 642.17	2017	Santander	25	Male	Abdominal fluid	Positive	Positive	Negative	Resistant	Resistant	Resistant	Resistant	Resistant	Resistant	Resistant	Resistant	Resistant	Susceptible	Resistant	Resistant	Resistant	KPC-3	CTX-M-15	-	SHV-11;OXA-1;TEM-1D	Aac6-Ib;StrA ;StrB	-	GyrA-83I;ParC-80I;QnrB1	-	CatB4	-	SulII	TetD	DfrA14	wt	11	CG258	CG258	KL105	wzi75	O2v2	ybt 10; ICEKp4	26-1LV	-	0	-	0	-
G18001150	GMR-RA 655.17	2017	Santander	78	Male	Urine	Positive	Negative	Positive	Resistant	Resistant	Resistant	Resistant	Resistant	Resistant	Resistant	Resistant	Susceptible	Resistant	Resistant	Resistant	Resistant	NDM-9	CTX-M-15	-	SHV-1;OXA-1;TEM-1D	AadA16 ;AadA1;Aph3-Ia;StrA;StrB	-	GyrA-83F;GyrA-87A;ParC-80I;QnrB6	MphA	CatA1;CatB4	Arr3	SulI;SulI;SulII	TetD	DfrA1 ;DfrA27	OmpK36-trunc	152	CG152	CG152	KL149	wzi110	O4	ybt 10; ICEKp4	325	-	0	-	0	-
G18001151	GMR-RA 656.17	2017	Santander	54	Female	Blood	Positive	Negative	Positive	Resistant	Resistant	Resistant	Resistant	Resistant	Resistant	Resistant	Resistant	Susceptible	Resistant	Resistant	Resistant	Resistant	NDM-1	CTX-M-15	-	OXA-1;TEM-1D	AadA16 ;AadA1;Aph3-Ia;StrA;StrB	-	GyrA-83F;GyrA-87A;ParC-80I;QnrB6	MphA	CatA1;CatB4	Arr3	SulI;SulI;SulII	TetD	DfrA1 ;DfrA27	wt	152	CG152	CG152	KL149	wzi110	O4	ybt 10; ICEKp4	325	-	0	-	0	-
G18001152	GMR-RA 660.17	2017	Santander	1	Male	No data	Negative	Negative	Negative	Resistant	Resistant	Resistant	Resistant	Resistant	Resistant	Resistant	Resistant	Resistant	Intermediate	Resistant	Resistant	Resistant	-	CTX-M-15;SHV-41	-	OXA-1;TEM-1D	Aac3-IIa;AadA2;StrA;StrB	-	QnrB1	MphA	CatB4	-	SulI;SulII	TetA	DfrA12;DfrA14	OmpK35/K36-trunc	4841	CG292	Others_CG	KL38	wzi473	O12	-	0	-	0	-	0	-
G18001156	GMR-RA 702.17	2017	Bogota	22	Female	Spinal fluid	Positive	Negative	Positive	Resistant	Resistant	Resistant	Resistant	Resistant	Resistant	Resistant	Resistant	Resistant	Resistant	Resistant	Resistant	Intermediate	NDM-1	-	-	SHV-1	AadA1;Aph3-Ia	-	GyrA-83F;GyrA-87A;ParC-80I	MphA	CatA1	-	SulI;SulII	TetD	DfrA1	wt	152	CG152	CG152	KL149	wzi110	OL102	ybt 10; ICEKp4	325	-	0	-	0	-
G18001158	GMR-RA 717.17	2017	Nariño	34	Male	Brain	Positive	Positive	Negative	Resistant	Resistant	Resistant	Resistant	Resistant	Resistant	Resistant	Susceptible	Resistant	Intermediate	Resistant	Resistant	Resistant	KPC-2	CTX-M-15	-	SHV-11;OXA-1	Aac3-IIa;StrA;StrB	-	-	-	CatB4	-	SulII	-	DfrA14	OmpK35/K36-trunc	12	CG12	Others_CG	KL35	wzi466	O3/O3a	-	0	-	0	-	0	-
G18001161	GMR-RA 720.17	2017	Santander	83	Male	Urine	Positive	Negative	Positive	Resistant	Resistant	Resistant	Resistant	Resistant	Resistant	Resistant	Resistant	Resistant	Resistant	Resistant	Resistant	Resistant	NDM-1	CTX-M-15	-	SHV-1;OXA-1;TEM-1D	Aac3-IIa;AadA16 ;Aph3-Ia;StrA;StrB	-	GyrA-83F;GyrA-87A;ParC-80I;QnrB6	MphA	CatA1;CatB4	Arr3	SulI;SulI;SulII	TetD	DfrA27	wt	152	CG152	CG152	KL149	wzi110	O4	ybt 10; ICEKp4	325	-	0	-	0	-
G18001162	GMR-RA 724.17	2017	Bogota	19	Female	Urine	Positive	Negative	Positive	Resistant	Resistant	Resistant	Resistant	Resistant	Resistant	Resistant	Resistant	Resistant	Resistant	Resistant	Resistant	Resistant	NDM-1	CTX-M-15	-	SHV-1;OXA-1;TEM-1D	Aac3-IIa;AadA16 ;AadA1;Aph3-Ia;StrA;StrB	-	GyrA-83F;GyrA-87A;ParC-80I;QnrB6	MphA	CatA1;CatB4	Arr3	SulI;SulI;SulII	TetD	DfrA1 ;DfrA27	wt	152	CG152	CG152	KL149	wzi110	O4	ybt 10; ICEKp4	325	-	0	-	0	-
G18001164	GMR-RA 728.17	2017	Santander	72	Female	Urine	Positive	Negative	Positive	Resistant	Resistant	Resistant	Resistant	Resistant	Resistant	Resistant	Resistant	Resistant	Resistant	Resistant	Resistant	Resistant	VIM-2	CTX-M-15	CMY-2	OXA-1;SHV-28;TEM-1D	Aac3-IIa;AadA5;AadB;AphA6 ;StrA;StrB	-	GyrA-83F;GyrA-87A;ParC-80I;QnrB1	ErmB ;MphA	CatB4	-	SulI	TetA	DfrA14;DfrA17	OmpK35-trunc	15	CG14/15	CG14/15	KL110	wzi89	O1v1	-	0	-	0	-	0	-
G18001165	GMR-RA 729.17	2017	Santander	93	Female	Urine	Positive	Negative	Positive	Resistant	Resistant	Resistant	Resistant	Resistant	Resistant	Resistant	Resistant	Resistant	Resistant	Resistant	Resistant	Resistant	NDM-1	CTX-M-15	-	SHV-1;OXA-1;TEM-1D	Aac3-IIa;AadA16 ;AadA1;Aph3-Ia;StrA;StrB	-	GyrA-83F;GyrA-87A;ParC-80I;QnrB6	MphA	CatA1;CatB4	Arr3	SulI;SulI;SulII	TetD	DfrA1 ;DfrA27	wt	152	CG152	CG152	KL149	wzi110	O4	ybt 10; ICEKp4	325-1LV	-	0	-	0	-
G18001167	GMR-RA 732.17	2017	Santander	64	Female	Abdominal fluid	Positive	Negative	Positive	Resistant	Resistant	Resistant	Resistant	Resistant	Resistant	Resistant	Resistant	Susceptible	Resistant	Resistant	Resistant	Resistant	NDM-1	CTX-M-15	-	OXA-1;SHV-187	AadA16 ;AadA1;Aph3-Ia	-	GyrA-83F;GyrA-87A;ParC-80I	-	CatA1;CatB4	Arr3	SulI;SulII	TetD	DfrA1 ;DfrA27	OmpK36-trunc	152	CG152	CG152	KL149	wzi110	O4	ybt 10; ICEKp4	325	-	0	-	0	-
[truncated: 7 more columns]
